# Supplementary material for: RNA-seq sheds light on “who is doing what” in the coral Porites lutea
Source: Microbiome. 2026 May 2;14:169. doi: 10.1186/s40168-026-02414-9 (PMC13289395; doi:10.1186/s40168-026-02414-9)
Supplement: Supplementary file 3 — Supplementary Material 2. [file 40168_2026_2414_MOESM2_ESM.xlsx]

## Sheet: README
These sheets provide abundance profiles for Carbon fixation, Photosynthesis and SWEET protein associated transcripts
Each sheet is organised in the following structure
Col 1: Transscript ID
Col2-Col19: Coral colonies (JH1,JH3, JH4m JH5, JH6,JH7); Compartment (Tissue (T); Ostreobium-layer (O); Skeleton (S)
Col10: KO/Pfam Ids
Col11: Gene/Protein name
Col12: Taxonomy
			å

## Sheet: Carbon-fixation
Transcript	JH1T	JH3T	JH4T	JH5T	JH6T	JH7T	JH1O	JH3O	JH4O	JH5O	JH6O	JH7O	JH1S	JH3S	JH4S	JH5S	JH6S	JH7S	KO	Gene/Protein	Taxonomy
TRINITY_DN504986_c0_g1_i1	0	0	0	0	0	0	0	0	0	0	0	0	0.9645	0	0.7335	0	0	0	K00855	prkB	TRINITY_DN504986_c0_g1_i1	NCBI; cellular organisms; Bacteria;
TRINITY_DN410344_c0_g2_i1	0	0	0	0	0	0	0	0	0	0	0	0	3.3305	0	1.2875	0	0	0	K00855	prkB	TRINITY_DN410344_c0_g2_i1	NCBI; cellular organisms; Bacteria; Proteobacteria; Alphaproteobacteria; Hyphomicrobiales;
TRINITY_DN777398_c0_g1_i1	0	0	0	0	0	0	0	0	0	0	0	0	11.5465	15.6085	0	0	0	0	K00855	prkB	TRINITY_DN777398_c0_g1_i1	NCBI; cellular organisms; Bacteria; Proteobacteria; Gammaproteobacteria; Chromatiales; Chromatiaceae;
TRINITY_DN317039_c0_g1_i1	0	0	0	0	0	0	0	21.446	0	2.3385	2.3495	0	0	0	0	0	0	0	K00855	prkB	TRINITY_DN317039_c0_g1_i1	NCBI; cellular organisms; Bacteria; Terrabacteria group; Cyanobacteria/Melainabacteria group; Cyanobacteria;
TRINITY_DN803573_c0_g1_i1	0	6.579	0	0	0	0	0	0	0	6.6175	0	0	0	0	0	0	0	0	K00855	prkB	TRINITY_DN803573_c0_g1_i1	NCBI; cellular organisms; Bacteria; Terrabacteria group; Cyanobacteria/Melainabacteria group; Cyanobacteria;
TRINITY_DN4276_c0_g1_i1	5.3085	4.481	1.025	3.6885	3.2615	1.919	0.936	0	3.1835	0.951	0.9475	3.345	0	1.5695	0.7465	2.536	5.7165	0.3545	K00855	prkB	TRINITY_DN4276_c0_g1_i1	NCBI; cellular organisms; Eukaryota; Sar; Alveolata; Dinophyceae;
TRINITY_DN4276_c0_g2_i1	3.7665	4.46	3.4355	4.752	6.3175	5.5955	0.4615	0.503	2.3735	2.2955	0.9495	1.898	0.3085	0.895	0.611	3.6355	6.6055	0.697	K00855	prkB	TRINITY_DN4276_c0_g2_i1	NCBI; cellular organisms; Eukaryota; Sar; Alveolata; Dinophyceae;
TRINITY_DN113075_c0_g2_i1	0	0	0	0	0	0	0	4.3445	0	7.4315	0	0	0	0	0	7.888	0	0	K00855	prkB	TRINITY_DN113075_c0_g2_i1	NCBI; cellular organisms; Eukaryota; Viridiplantae; Chlorophyta;
TRINITY_DN251514_c0_g1_i1	0	0	0	0	0	0	0	0	3.0815	0	0	0	0	0	0	0	0	0.627	K00855	prkB	TRINITY_DN251514_c0_g1_i1	NCBI; cellular organisms; Eukaryota; Viridiplantae;
TRINITY_DN113075_c0_g1_i1	0	0	0	0	0	0	1.373	0	1.145	0	0.681	3.449	0	0	0.1795	0	0	1.354	K00855	prkB	TRINITY_DN113075_c0_g1_i1	NCBI; cellular organisms; Eukaryota; Viridiplantae;
TRINITY_DN160959_c0_g1_i1	0	0	0	0	0	0	0	0	0	0.711	0	0	1.245	0	0	0.5835	0.4635	0	K00855	prkB	TRINITY_DN160959_c0_g1_i1	NCBI; cellular organisms; Eukaryota; Viridiplantae;
TRINITY_DN160959_c0_g1_i3	0	0	0	0	0	0	0	0	0	0.8685	0.477	0	0	0	0.2375	0	0	0	K00855	prkB	TRINITY_DN160959_c0_g1_i3	NCBI; cellular organisms; Eukaryota; Viridiplantae;
TRINITY_DN160959_c0_g1_i4	0	0	0	0	0	0	0.4005	0	0	0.3865	0	0	0.417	0.3815	0	0	0.9255	0	K00855	prkB	TRINITY_DN160959_c0_g1_i4	NCBI; cellular organisms; Eukaryota; Viridiplantae;
TRINITY_DN160959_c0_g1_i7	0	0	0	0	0	0	2.396	0	0	0.8135	0	0	9.489	0	0	0.7855	4.7275	0	K00855	prkB	TRINITY_DN160959_c0_g1_i7	NCBI; cellular organisms; Eukaryota; Viridiplantae;
TRINITY_DN840716_c0_g1_i1	0	0	0	0	0	0	0	11.375	0	4.357	0	4.462	0	0	0	0	0	0	K00855	prkB	TRINITY_DN840716_c0_g1_i1	NCBI; cellular organisms; Eukaryota; Sar; Stramenopiles; Ochrophyta; Bacillariophyta; Coscinodiscophyceae;
TRINITY_DN342057_c0_g1_i1	0	0	0	0	0	1.175	1.146	0	5.551	1.146	0	3.915	0.1705	0	1.523	0	1.185	2.4535	K00855	prkB	TRINITY_DN342057_c0_g1_i1	NCBI; cellular organisms; Eukaryota; Viridiplantae; Chlorophyta; Ulvophyceae; TCBD clade; Bryopsidales; Ostreobineae; Ostreobiaceae; Ostreobium; Ostreobium quekettii;
TRINITY_DN251514_c0_g1_i2	0	0	0	0	0	0	1.396	0	1.115	0	0	0	0.319	0	0	0	0	1.379	K00855	prkB	TRINITY_DN251514_c0_g1_i2	NCBI; cellular organisms; Eukaryota; Viridiplantae; Chlorophyta; Ulvophyceae; TCBD clade; Bryopsidales; Ostreobineae; Ostreobiaceae; Ostreobium; Ostreobium quekettii;
TRINITY_DN160959_c0_g1_i5	0	0	0	0	0	0	0	0	0	0	1.8755	0	0	0	0.2545	0	0	0	K00855	prkB	TRINITY_DN160959_c0_g1_i5	NCBI; cellular organisms;
TRINITY_DN160959_c0_g1_i6	0	0	0	0	0	0	0	0	0	1.098	0	0	0	0	0	0	2.734	0	K00855	prkB	TRINITY_DN160959_c0_g1_i6	NCBI; cellular organisms;
TRINITY_DN937098_c0_g1_i1	0	0	0	0	0	0	0	4.5065	0	0	0	0	0.479	1.8385	0	0	0	0	K00855	prkB	TRINITY_DN937098_c0_g1_i1	NCBI; cellular organisms; Eukaryota; Sar; Stramenopiles; Ochrophyta; Bacillariophyta; Coscinodiscophyceae; Chaetocerotophycidae; Chaetocerotales; Chaetocerotaceae; Chaetoceros; Chaetoceros tenuissimus;
TRINITY_DN198882_c0_g2_i1	0	0	0	0	0	0	0	0	0	0	0	2.215	0	0	0	0	0	1.241	K01601	rbcL	TRINITY_DN198882_c0_g2_i1	NCBI;
TRINITY_DN338850_c0_g1_i1	0	0	0	5.3185	0	0	0	0	0	0	0	0	0	0	0	0	0	2.519	K01601	rbcL	TRINITY_DN338850_c0_g1_i1	NCBI; cellular organisms; Bacteria;
TRINITY_DN886935_c0_g1_i1	0	0	0	0	0	0	0	0	0	0	0	0	1.0425	0	0	4.2525	0	0	K01601	rbcL	TRINITY_DN886935_c0_g1_i1	NCBI; cellular organisms; Bacteria;
TRINITY_DN779206_c0_g1_i1	0	0	0	0	0	0	0	0	0	4.0885	0	0	0	0	0	0	0	1.0905	K01601	rbcL	TRINITY_DN779206_c0_g1_i1	NCBI; cellular organisms; Bacteria; Terrabacteria group; Cyanobacteria/Melainabacteria group; Cyanobacteria;
TRINITY_DN155484_c0_g1_i1	0	1.27	0	0.244	0.884	0	0	11.3235	0	7.5785	18.9965	0	0	0	0	0	1.655	0	K01601	rbcL	TRINITY_DN155484_c0_g1_i1	NCBI; cellular organisms; Bacteria; Terrabacteria group; Cyanobacteria/Melainabacteria group; Cyanobacteria;
TRINITY_DN785927_c0_g1_i1	0	0	0	0	0	0	0	0	0	0	0	0	0.9365	0	0	5.7115	0	0	K01601	rbcL	TRINITY_DN785927_c0_g1_i1	NCBI; cellular organisms; Bacteria; Proteobacteria;
TRINITY_DN140257_c0_g1_i4	0	0	0	0	0	0	0	0	0	0	0	0	4.711	0	0.6385	0	0	0	K01601	rbcL	TRINITY_DN140257_c0_g1_i4	NCBI; cellular organisms; Bacteria; Proteobacteria;
TRINITY_DN76316_c0_g1_i1	0	0	0	0	0	0	0	0	0	0	0	0	5.051	0	0.119	0	0	0	K01601	rbcL	TRINITY_DN76316_c0_g1_i1	NCBI; cellular organisms; Bacteria; Proteobacteria; Gammaproteobacteria;
TRINITY_DN76316_c0_g1_i3	0	0	0	0	0	0	0	0	0	0	0	0	1.2185	0	0.178	0	0	0	K01601	rbcL	TRINITY_DN76316_c0_g1_i3	NCBI; cellular organisms; Bacteria; Proteobacteria; Gammaproteobacteria;
TRINITY_DN1576_c0_g1_i1	25.695	0	23.216	1.4535	11.713	54.55	430.649	11.2725	1781.19	123.65	204.53	1720.75	8.324	0	184.931	4.8535	68.471	271.43	K01601	rbcL	TRINITY_DN1576_c0_g1_i1	NCBI; cellular organisms; Eukaryota;
TRINITY_DN72024_c0_g1_i4	0	0	0	0	0	0	0	0	0	29.4455	0	0	0	0	0	3.501	0	0	K01601	rbcL	TRINITY_DN72024_c0_g1_i4	NCBI; cellular organisms; Eukaryota;
TRINITY_DN77_c0_g1_i6	0	10.9545	0	1.0155	0	0	0	836.938	0	762.264	9.1415	0	0	2.787	0	91.001	8.345	0	K01601	rbcL	TRINITY_DN77_c0_g1_i6	NCBI; cellular organisms; Eukaryota;
TRINITY_DN107697_c0_g1_i4	0	0	0	65.6635	0	0	0	0	0	3.393	0	0	0	0	0	0.415	0	0	K01601	rbcL	TRINITY_DN107697_c0_g1_i4	NCBI; cellular organisms; Eukaryota; Rhodophyta; Florideophyceae; Rhodymeniophycidae; Ceramiales;
TRINITY_DN665664_c0_g1_i1	0	0	0	0	0	0	0	0	0	0	5.518	0	0	2.978	0	0	0	0	K01601	rbcL	TRINITY_DN665664_c0_g1_i1	NCBI; cellular organisms; Eukaryota; Sar; Stramenopiles; Ochrophyta; Bacillariophyta;
TRINITY_DN89573_c0_g1_i5	0	0	0	0	0	0	0	0	0	0	9.95	4.6435	0	0	0	0	2.5225	3.0335	K01601	rbcL	TRINITY_DN89573_c0_g1_i5	NCBI; cellular organisms; Eukaryota; Sar; Stramenopiles; Ochrophyta; PX clade; Phaeophyceae;
TRINITY_DN89573_c0_g1_i6	0	0	0	16.034	0	0	0	0	0	0	0	0	0	0	0	0	0	2.1645	K01601	rbcL	TRINITY_DN89573_c0_g1_i6	NCBI; cellular organisms; Eukaryota; Sar; Stramenopiles; Ochrophyta; PX clade; Phaeophyceae;
TRINITY_DN144326_c0_g1_i12	0	0	0	0	0	0	0	0	0	0	0.8885	0	0	0	0	0	2.1405	3.424	K01601	rbcL	TRINITY_DN144326_c0_g1_i12	NCBI; cellular organisms; Eukaryota; Sar; Stramenopiles; Ochrophyta; PX clade; Phaeophyceae;
TRINITY_DN665357_c0_g1_i1	0	0	0	0	0	0	0	0	0	0	2.411	2.2335	0	0	0	2.39	0	5.9435	K01601	rbcL	TRINITY_DN665357_c0_g1_i1	NCBI; cellular organisms; Eukaryota; Sar; Stramenopiles; Ochrophyta; PX clade; Phaeophyceae; Ectocarpales;
TRINITY_DN5909_c0_g1_i1	4.013	9.935	0	0	0	2.0445	2.223	0	0	0	2.177	10.144	0	0	1.772	9.706	7.7395	1.761	K01601	rbcL	TRINITY_DN5909_c0_g1_i1	NCBI; cellular organisms; Eukaryota; Sar; Alveolata; Dinophyceae; Suessiales; Symbiodiniaceae; Symbiodinium;
TRINITY_DN5909_c0_g1_i2	8.5355	2.2135	2.6245	0	0	0	0	0	0	0	0	0	0	0	0	8.281	3.3555	2.532	K01601	rbcL	TRINITY_DN5909_c0_g1_i2	NCBI; cellular organisms; Eukaryota; Sar; Alveolata; Dinophyceae; Suessiales; Symbiodiniaceae; Symbiodinium;
TRINITY_DN3656_c0_g1_i1	16.1	0	4.0455	4.1435	0	4.6115	0	0	0	0	0	0	0	0	0	5.1055	1.0415	0	K01601	rbcL	TRINITY_DN3656_c0_g1_i1	NCBI; cellular organisms; Eukaryota; Sar; Alveolata; Dinophyceae; Suessiales; Symbiodiniaceae; Symbiodinium;
TRINITY_DN3656_c0_g1_i2	14.6045	9.853	0	0	5.8605	2.7715	2.1845	0	1.6895	4.1175	0	16.0325	0	1.027	2.895	4.6115	11.046	15.8855	K01601	rbcL	TRINITY_DN3656_c0_g1_i2	NCBI; cellular organisms; Eukaryota; Sar; Alveolata; Dinophyceae; Suessiales; Symbiodiniaceae; Symbiodinium;
TRINITY_DN47195_c0_g2_i1	2.273	0	0	5.0985	0	0	0	0	0	0	0	0	0	0	1.2875	8.09	5.038	0	K01601	rbcL	TRINITY_DN47195_c0_g2_i1	NCBI; cellular organisms; Eukaryota; Sar; Alveolata; Dinophyceae; Suessiales; Symbiodiniaceae; Symbiodinium;
TRINITY_DN850967_c0_g1_i1	1.7125	0	0	0	1.741	0	0	0	0	0	0	0	0	0	1.054	5.8125	5.0675	1.5775	K01601	rbcL	TRINITY_DN850967_c0_g1_i1	NCBI; cellular organisms; Eukaryota; Sar; Alveolata; Dinophyceae; Suessiales; Symbiodiniaceae; Symbiodinium;
TRINITY_DN56481_c0_g2_i1	0	0	0	0	3.1535	0	0	5.5195	5.3745	27.0115	23.2845	51.057	0	0	0	0	0	1.6925	K01601	rbcL	TRINITY_DN56481_c0_g2_i1	NCBI; cellular organisms; Eukaryota; Viridiplantae; Chlorophyta;
TRINITY_DN91972_c0_g2_i1	0	2.218	4.5275	0	0	0	2.108	10.6895	122.416	0	0	0	0	0.411	14.067	0	2.583	0	K01601	rbcL	TRINITY_DN91972_c0_g2_i1	NCBI; cellular organisms; Eukaryota; Viridiplantae; Chlorophyta;
TRINITY_DN72024_c0_g1_i5	0	0	0	0	0	0	0	0.518	0	4.5575	0	0	0	0	0	0	0	0	K01601	rbcL	TRINITY_DN72024_c0_g1_i5	NCBI; cellular organisms; Eukaryota; Viridiplantae; Chlorophyta;
TRINITY_DN333599_c0_g1_i1	0	0	0	0	0	0	0	0	0	10.8115	0	0	0	0	0	1.526	0	0	K01601	rbcL	TRINITY_DN333599_c0_g1_i1	NCBI; cellular organisms; Eukaryota; Viridiplantae; Chlorophyta;
TRINITY_DN803555_c0_g1_i1	0	0	0	0	0	0	0	0	0	0	21.8255	0	0	0	0	33.031	0	0	K01601	rbcL	TRINITY_DN803555_c0_g1_i1	NCBI; cellular organisms; Eukaryota; Viridiplantae; Chlorophyta;
TRINITY_DN91972_c0_g1_i1	0	0	0	0.538	0	0	0	0	0	0	7.749	0	0	0	0	0	0	0	K01601	rbcL	TRINITY_DN91972_c0_g1_i1	NCBI; cellular organisms; Eukaryota; Viridiplantae; Chlorophyta; Ulvophyceae; TCBD clade; Cladophorales;
TRINITY_DN91972_c0_g1_i2	0	0	0	0	0	0	0	0	0	0	23.3675	0	0	0	0	0	23.872	0.636	K01601	rbcL	TRINITY_DN91972_c0_g1_i2	NCBI; cellular organisms; Eukaryota; Viridiplantae; Chlorophyta; Ulvophyceae; TCBD clade; Cladophorales;
TRINITY_DN91972_c0_g1_i3	0	0	0	0	0	0	0	0	0	0	56.3835	0	0	2.699	0	0	0	0	K01601	rbcL	TRINITY_DN91972_c0_g1_i3	NCBI; cellular organisms; Eukaryota; Viridiplantae; Chlorophyta; Ulvophyceae; TCBD clade; Cladophorales;
TRINITY_DN980375_c0_g1_i1	0.262	0	0	0	0	0	0	0	0	0	0	0	6.054	0.1175	0	0	0	1.4275	K01601	rbcL	TRINITY_DN980375_c0_g1_i1	NCBI; cellular organisms; Bacteria; Terrabacteria group; Chloroflexi; Chloroflexia; Chloroflexales;
TRINITY_DN36973_c0_g1_i11	0	0	0	13.2385	0	0	0	0	0	0	1.6495	0	0.399	0	0	0	0.9515	0	K01601	rbcL	TRINITY_DN36973_c0_g1_i11	NCBI; cellular organisms; Eukaryota; Viridiplantae;
TRINITY_DN36973_c0_g1_i13	0	0	0	0	0	0	0	0	0	0	2.252	0	0	6.8215	0	0	0	0	K01601	rbcL	TRINITY_DN36973_c0_g1_i13	NCBI; cellular organisms; Eukaryota; Viridiplantae;
TRINITY_DN36973_c0_g1_i5	0	0	0	2.1295	0	0	0	0	0	0.4415	5.1405	0	0	0	0	0	0	0	K01601	rbcL	TRINITY_DN36973_c0_g1_i5	NCBI; cellular organisms; Eukaryota; Viridiplantae;
TRINITY_DN2210_c0_g1_i10	0	0	0	0	0.664	0	0	0	0	1.27	0	0	0	0	0.539	0	1.504	0	K01601	rbcL	TRINITY_DN2210_c0_g1_i10	NCBI; cellular organisms; Eukaryota; Viridiplantae;
TRINITY_DN2210_c0_g1_i3	0	0	0	0	0	0	0	0	0	0	16.624	0	0	0	0.193	0	4.6075	0.5765	K01601	rbcL	TRINITY_DN2210_c0_g1_i3	NCBI; cellular organisms; Eukaryota; Viridiplantae;
TRINITY_DN2210_c0_g1_i7	0	0	0	0	0	0	0	0	0	0	2.828	0	0	0	0	0	1.8575	0	K01601	rbcL	TRINITY_DN2210_c0_g1_i7	NCBI; cellular organisms; Eukaryota; Viridiplantae;
TRINITY_DN2210_c0_g1_i8	0	0	0	0	1.288	0	5.75	2.1285	0	48.344	7.68	0	1.4525	0.308	0	3.77	7.135	0	K01601	rbcL	TRINITY_DN2210_c0_g1_i8	NCBI; cellular organisms; Eukaryota; Viridiplantae;
TRINITY_DN2210_c0_g2_i1	0	0	0	0	0	0	0	0	0	0	9.6195	0	0	0	0	0	42.764	0	K01601	rbcL	TRINITY_DN2210_c0_g2_i1	NCBI; cellular organisms; Eukaryota; Viridiplantae;
TRINITY_DN2210_c1_g1_i2	0	0	0	0	0	0	0	0	0	0	30.237	0	0	0	1.258	0	1.53	0	K01601	rbcL	TRINITY_DN2210_c1_g1_i2	NCBI; cellular organisms; Eukaryota; Viridiplantae;
TRINITY_DN77_c0_g1_i1	0	0	0	0	0	0	0	18.316	0	0	0	0.76	0	0	0	0	0	0	K01601	rbcL	TRINITY_DN77_c0_g1_i1	NCBI; cellular organisms; Eukaryota; Viridiplantae;
TRINITY_DN77_c0_g1_i7	14.7435	0	13.6145	4.41	6.8765	11.6955	159.004	7.291	859.159	77.851	70.369	716.198	2.5845	0.7315	48.4455	1.6045	18.1555	74.2455	K01601	rbcL	TRINITY_DN77_c0_g1_i7	NCBI; cellular organisms; Eukaryota; Viridiplantae;
TRINITY_DN126417_c0_g1_i1	0	0	0	0	0	0	0	0	0	0	0	0	0	0	0	3.0295	13.863	0	K01601	rbcL	TRINITY_DN126417_c0_g1_i1	NCBI; cellular organisms; Eukaryota; Viridiplantae;
TRINITY_DN129980_c0_g1_i2	0	0	0	0	0	0	0	0	0	0	0	18.557	0	0	0	0	0	1.517	K01601	rbcL	TRINITY_DN129980_c0_g1_i2	NCBI; cellular organisms; Eukaryota; Viridiplantae;
TRINITY_DN1576_c0_g2_i1	0	0	0	0	0.952	0	0	0	0	0	51.6065	0	0	0	0	0	72.85	0	K01601	rbcL	TRINITY_DN1576_c0_g2_i1	NCBI; cellular organisms; Eukaryota; Viridiplantae; Chlorophyta; Ulvophyceae; TCBD clade; Bryopsidales;
TRINITY_DN1576_c0_g2_i5	0	0	0	0	0	1.6245	0	0	0	3.2255	0	5.63	0	0	0	0	0.437	0.8025	K01601	rbcL	TRINITY_DN1576_c0_g2_i5	NCBI; cellular organisms; Eukaryota; Viridiplantae; Chlorophyta; Ulvophyceae; TCBD clade; Bryopsidales;
TRINITY_DN1576_c0_g2_i6	0	0	0	0	0	0	106.063	0	0	0	0	0	49.433	39.4865	0	0	0	0	K01601	rbcL	TRINITY_DN1576_c0_g2_i6	NCBI; cellular organisms; Eukaryota; Viridiplantae; Chlorophyta; Ulvophyceae; TCBD clade; Bryopsidales;
TRINITY_DN77_c0_g1_i2	0.276	0	0	0.8525	1.719	0	33.012	0	0	16.5505	16.1175	0	10.415	0	0	3.1305	8.202	0	K01601	rbcL	TRINITY_DN77_c0_g1_i2	NCBI; cellular organisms; Eukaryota; Viridiplantae; Chlorophyta; Ulvophyceae; TCBD clade; Bryopsidales;
TRINITY_DN77_c0_g1_i3	0	0	0	0	0	0	15.203	9.6805	0	260.579	46.076	0	1.74	0.4395	0	2.9175	4.6835	0	K01601	rbcL	TRINITY_DN77_c0_g1_i3	NCBI; cellular organisms; Eukaryota; Viridiplantae; Chlorophyta; Ulvophyceae; TCBD clade; Bryopsidales;
TRINITY_DN77_c0_g1_i4	0	0	0	0	1.1805	0	20.7545	1.2575	0	15.7355	17.1905	0	2.5485	0.851	0	1.612	1.8125	0	K01601	rbcL	TRINITY_DN77_c0_g1_i4	NCBI; cellular organisms; Eukaryota; Viridiplantae; Chlorophyta; Ulvophyceae; TCBD clade; Bryopsidales;
TRINITY_DN77_c0_g1_i5	4.654	0	0	0	0.305	0	76.7585	0	0	11.0595	26.186	0	17.772	0	0	5.9355	6.5005	0	K01601	rbcL	TRINITY_DN77_c0_g1_i5	NCBI; cellular organisms; Eukaryota; Viridiplantae; Chlorophyta; Ulvophyceae; TCBD clade; Bryopsidales;
TRINITY_DN77_c0_g1_i8	0	0	0	0	0	0	3.045	1.641	0	25.548	18.146	0	0.7395	0	0.1945	1.874	2.8045	0	K01601	rbcL	TRINITY_DN77_c0_g1_i8	NCBI; cellular organisms; Eukaryota; Viridiplantae; Chlorophyta; Ulvophyceae; TCBD clade; Bryopsidales;
TRINITY_DN77_c0_g1_i9	0	0	0	0	0.7305	0	6.2065	3.138	0	64.226	18.372	0	3.524	0.8635	0.045	2.199	6.3495	0	K01601	rbcL	TRINITY_DN77_c0_g1_i9	NCBI; cellular organisms; Eukaryota; Viridiplantae; Chlorophyta; Ulvophyceae; TCBD clade; Bryopsidales;
TRINITY_DN703064_c1_g1_i1	0	0	0	0	0	0	0	47.1645	0	0	0	0	0	1.2175	0	0	0	0	K01601	rbcL	TRINITY_DN703064_c1_g1_i1	NCBI; cellular organisms; Eukaryota; Viridiplantae; Chlorophyta; Ulvophyceae; TCBD clade; Bryopsidales;
TRINITY_DN703064_c1_g1_i2	0	0	0	0	0	0	1.1825	0	0	15.667	1.4925	0	0.33	0	0.193	0	0.943	0	K01601	rbcL	TRINITY_DN703064_c1_g1_i2	NCBI; cellular organisms; Eukaryota; Viridiplantae; Chlorophyta; Ulvophyceae; TCBD clade; Bryopsidales;
TRINITY_DN116953_c0_g1_i1	0	0	0	0	0	0	0	0	0	0	24.4025	0	0	0	0	0	8.5485	0	K01601	rbcL	TRINITY_DN116953_c0_g1_i1	NCBI; cellular organisms; Eukaryota; Viridiplantae; Chlorophyta; Ulvophyceae; TCBD clade; Bryopsidales;
TRINITY_DN144326_c0_g1_i13	0	0	0	0	0	0	0	0	0	0	0	0.799	0	0	0	0	0	0.7895	K01601	rbcL	TRINITY_DN144326_c0_g1_i13	NCBI; cellular organisms; Eukaryota; Sar; Stramenopiles; Ochrophyta; Bacillariophyta; Bacillariophyceae; Bacillariophycidae;
TRINITY_DN144326_c0_g1_i8	0	0	0	0	0	0	0	0	0	0	0	7.6065	0	0.719	0	0	0	1.642	K01601	rbcL	TRINITY_DN144326_c0_g1_i8	NCBI; cellular organisms; Eukaryota; Sar; Stramenopiles; Ochrophyta; Bacillariophyta; Bacillariophyceae; Bacillariophycidae;
TRINITY_DN4852_c0_g1_i1	6.9755	5.877	2.689	4.9645	5.295	3.9365	0	0.4035	0.9485	0.6325	1.321	0.7675	0.1305	0	2.755	24.0795	16.036	0	K01601	rbcL	TRINITY_DN4852_c0_g1_i1	NCBI; cellular organisms; Eukaryota; Sar; Alveolata; Dinophyceae; Suessiales;
TRINITY_DN4852_c0_g1_i11	2.205	5.877	0.5695	4.9645	0	3.9365	0	0.4035	5.4525	0.6325	0.2075	0.7675	0.1305	0	0	0.5945	0	10.138	K01601	rbcL	TRINITY_DN4852_c0_g1_i11	NCBI; cellular organisms; Eukaryota; Sar; Alveolata; Dinophyceae; Suessiales;
TRINITY_DN4852_c0_g1_i13	0.337	0	0	6.201	1.714	0	0	0	0	0	0	0	0	0	1.7665	2.177	3.3975	0	K01601	rbcL	TRINITY_DN4852_c0_g1_i13	NCBI; cellular organisms; Eukaryota; Sar; Alveolata; Dinophyceae; Suessiales;
TRINITY_DN4852_c0_g1_i14	0.816	0.415	0	0	0	0.6555	0	0	0	0	0.454	0	0	0	0	0.55	0	0	K01601	rbcL	TRINITY_DN4852_c0_g1_i14	NCBI; cellular organisms; Eukaryota; Sar; Alveolata; Dinophyceae; Suessiales;
TRINITY_DN4852_c0_g1_i3	9.4235	0	0	0	4.023	1.348	4.785	0	0	2.113	0	2.2565	0	1.056	1.908	7.821	15.1275	15.77	K01601	rbcL	TRINITY_DN4852_c0_g1_i3	NCBI; cellular organisms; Eukaryota; Sar; Alveolata; Dinophyceae; Suessiales;
TRINITY_DN4852_c0_g1_i4	0	1.4445	0.5695	1.4295	0	3.2295	0	0.4035	0.9485	0.6325	0.2075	0.7675	0.1305	0	0.8165	3.0745	0	0	K01601	rbcL	TRINITY_DN4852_c0_g1_i4	NCBI; cellular organisms; Eukaryota; Sar; Alveolata; Dinophyceae; Suessiales;
TRINITY_DN4852_c0_g1_i7	0	0	0	0	5.9955	0	0	0	0	0	3.6085	0	0	0	0	0	0	0	K01601	rbcL	TRINITY_DN4852_c0_g1_i7	NCBI; cellular organisms; Eukaryota; Sar; Alveolata; Dinophyceae; Suessiales;
TRINITY_DN4852_c0_g1_i8	2.801	0.415	1.0195	0	0	0.6555	0	0	0	0	0.454	0	0	0	1.919	0.247	1.258	0	K01601	rbcL	TRINITY_DN4852_c0_g1_i8	NCBI; cellular organisms; Eukaryota; Sar; Alveolata; Dinophyceae; Suessiales;
TRINITY_DN144326_c0_g1_i2	0	0	0	0	0	0	0	0	0	0	0	2.843	1.729	0	0	0	0	0	K01601	rbcL	TRINITY_DN144326_c0_g1_i2	NCBI; cellular organisms;
TRINITY_DN144326_c0_g1_i5	0	0	6.9925	0	0	0	0	0	0	0	0	11.802	0	0	0	0	0	4.45	K01601	rbcL	TRINITY_DN144326_c0_g1_i5	NCBI; cellular organisms;
TRINITY_DN908214_c0_g1_i1	0	0	0	0	0	0	0	0	0	0	10.565	0	0	0	0	0	3.445	0	K01601	rbcL	TRINITY_DN908214_c0_g1_i1	NCBI; cellular organisms;
TRINITY_DN848938_c0_g1_i1	0	0	0	0	0	0	0	0	0	0	12.4665	0	0	0	0	0	9.4355	0	K01601	rbcL	TRINITY_DN848938_c0_g1_i1	NCBI; cellular organisms; Eukaryota; Viridiplantae; Chlorophyta; Ulvophyceae; TCBD clade; Cladophorales; Siphonocladaceae; Boodlea; Boodlea composita;
TRINITY_DN1576_c0_g2_i4	0	0	0	0	0	0	0	1.2375	0	0	3.4045	0	0	0	0	0	2.9635	0	K01601	rbcL	TRINITY_DN1576_c0_g2_i4	NCBI; cellular organisms; Eukaryota; Viridiplantae; Chlorophyta; Ulvophyceae; TCBD clade; Bryopsidales; Halimedineae; Halimedaceae;
TRINITY_DN294469_c0_g1_i1	0	0	0	0	0	0	0	0	0	0	0	1.8335	0	0.939	0	0	3.4655	6.139	K01601	rbcL	TRINITY_DN294469_c0_g1_i1	NCBI; cellular organisms; Eukaryota; Sar; Stramenopiles; Ochrophyta; PX clade;
TRINITY_DN294469_c0_g1_i2	0	0	0	4.3755	0	0	0	0	0	0	0	0	0	0	0	0.965	0	3.143	K01601	rbcL	TRINITY_DN294469_c0_g1_i2	NCBI; cellular organisms; Eukaryota; Sar; Stramenopiles; Ochrophyta; PX clade;
TRINITY_DN71590_c0_g1_i1	0	1.3465	0	0.532	0.9115	3.2775	0	0.5225	0	7.8175	7.1775	21.808	0	0	0.2545	0	0.404	1.3865	K01601	rbcL	TRINITY_DN71590_c0_g1_i1	NCBI; cellular organisms; Eukaryota; Viridiplantae; Chlorophyta; Ulvophyceae; TCBD clade; Bryopsidales; Ostreobineae; Ostreobiaceae; Ostreobium; unclassified Ostreobium; Ostreobium sp. HV05007bc;
TRINITY_DN107697_c0_g1_i9	0	0	0	0	0	0	0	0	0	0.517	0	0	0	0	0	0	0.2955	0	K01601	rbcL	TRINITY_DN107697_c0_g1_i9	NCBI; cellular organisms; Eukaryota; Rhodophyta; Florideophyceae; Rhodymeniophycidae;
TRINITY_DN36973_c0_g1_i6	0	0	0	2.1995	0	0	0	0	0	1	10.1095	0	0	0	0	0	0	1.541	K01601	rbcL	TRINITY_DN36973_c0_g1_i6	NCBI; cellular organisms; Eukaryota; Viridiplantae; Chlorophyta; Ulvophyceae; OUU clade;
TRINITY_DN116953_c0_g2_i1	0	0	0	1.7145	0	0	0	0	0	0.723	7.402	0	0	0	0	0	6.5235	2.336	K01601	rbcL	TRINITY_DN116953_c0_g2_i1	NCBI; cellular organisms; Eukaryota; Viridiplantae; Chlorophyta; Ulvophyceae; OUU clade;
TRINITY_DN100216_c0_g1_i1	0	0	0	0	0	0	0	0	0	0	0	0	3.1595	0	0	5.0715	0	0	K01602	rbcS	TRINITY_DN100216_c0_g1_i1	NCBI; cellular organisms; Bacteria;
TRINITY_DN62026_c0_g1_i1	0	0	0	0	0	0	0	24.4065	0	0	0	0	0	13.1	0	0	1.401	0	K01602	rbcS	TRINITY_DN62026_c0_g1_i1	NCBI; cellular organisms; Eukaryota; Viridiplantae; Chlorophyta;
TRINITY_DN524_c0_g1_i1	0	0	0	0	0	0	0	3.8945	0	11.178	0	0	0	0	0	21.723	0	0	K01602	rbcS	TRINITY_DN524_c0_g1_i1	NCBI; cellular organisms; Eukaryota; Viridiplantae; Chlorophyta;
TRINITY_DN94536_c0_g1_i4	0	0	0	0	0	0	0	0	0	0	2.3105	0	0	0	0	0	15.452	0	K01602	rbcS	TRINITY_DN94536_c0_g1_i4	NCBI; cellular organisms; Eukaryota; Viridiplantae; Chlorophyta;
TRINITY_DN884404_c0_g1_i1	0	0	0	0	0	0	0	0	0	0	3.4745	0	0	0	0.988	0	0	0	K01602	rbcS	TRINITY_DN884404_c0_g1_i1	NCBI; cellular organisms; Eukaryota; Viridiplantae; Chlorophyta;
TRINITY_DN46068_c0_g1_i1	0.658	0	0	0	0	0	1.9345	0	14.709	1.2645	0	11.7525	1.5445	0	46.8115	0.314	10.765	44.443	K01602	rbcS	TRINITY_DN46068_c0_g1_i1	NCBI; cellular organisms; Eukaryota; Viridiplantae; Chlorophyta; Ulvophyceae; TCBD clade; Bryopsidales; Ostreobineae; Ostreobiaceae; Ostreobium; Ostreobium quekettii;
TRINITY_DN46068_c0_g2_i2	0	0	0	0	0	0	0	5.0095	0	7.1765	0	0	0	0	0	19.9615	2.461	0	K01602	rbcS	TRINITY_DN46068_c0_g2_i2	NCBI; cellular organisms; Eukaryota; Viridiplantae; Chlorophyta; Ulvophyceae; TCBD clade; Bryopsidales; Ostreobineae; Ostreobiaceae; Ostreobium; Ostreobium quekettii;
TRINITY_DN524_c0_g2_i1	0	0	0	0	0.9795	0	0	0	0	6.241	1.9445	0	2.889	0	0.772	15.3945	10.147	0	K01602	rbcS	TRINITY_DN524_c0_g2_i1	NCBI; cellular organisms;
TRINITY_DN524_c0_g2_i2	0	0	0	0	0	0	0	0	0	0	1.524	0	0	0	0.4045	0	0	0	K01602	rbcS	TRINITY_DN524_c0_g2_i2	NCBI; cellular organisms;
TRINITY_DN524_c0_g2_i4	0	0	0	0	0	0	0	0	0	2.2085	0	0	0	0	0.8685	0	0	0	K01602	rbcS	TRINITY_DN524_c0_g2_i4	NCBI; cellular organisms;
TRINITY_DN524_c0_g2_i5	0	0	0	0	0	0	0	0	0	15.718	0	0	4.1425	0	0.49	7.776	9.659	0	K01602	rbcS	TRINITY_DN524_c0_g2_i5	NCBI; cellular organisms;
TRINITY_DN524_c0_g2_i6	0	0	0	0	0	0	0	0	0	0	0	0	8.527	19.951	0	0	0	0	K01602	rbcS	TRINITY_DN524_c0_g2_i6	NCBI; cellular organisms;
TRINITY_DN524_c0_g3_i3	0	0	0	0	0	0	0	0	0	0	0	0	12.013	0	0.2995	0	2.99	0.5515	K01602	rbcS	TRINITY_DN524_c0_g3_i3	NCBI; cellular organisms;
TRINITY_DN524_c0_g3_i4	1.705	0	0	0	1	0	11.0085	0	0	16.3995	8.9745	0	247.584	0	0.787	24.528	57.0195	0	K01602	rbcS	TRINITY_DN524_c0_g3_i4	NCBI; cellular organisms;
TRINITY_DN96822_c0_g1_i1	0	0	0	0	0	0	0	0	0	0	14.896	0	0	0	0	0	3.638	0	K01602	rbcS	TRINITY_DN96822_c0_g1_i1	NCBI; cellular organisms;
TRINITY_DN96822_c0_g2_i1	0	0	0	0	0	0	0	0	0	0	24.6135	0	0	0	0	0	2.5325	0	K01602	rbcS	TRINITY_DN96822_c0_g2_i1	NCBI; cellular organisms;
TRINITY_DN94536_c0_g1_i2	0	0	0	0	0	0	0	0	0	0	1.5895	0	0.378	0	0	0	0.7225	0	K01602	rbcS	TRINITY_DN94536_c0_g1_i2	NCBI; cellular organisms;
TRINITY_DN870912_c0_g1_i1	0	0	0	0	0	0	0	0	0	3.83	0	0	0	0	0	4.477	0	0	K01602	rbcS	TRINITY_DN870912_c0_g1_i1	NCBI; cellular organisms; Bacteria; Terrabacteria group; Cyanobacteria/Melainabacteria group; Cyanobacteria; Synechococcales; Acaryochloridaceae; Acaryochloris;
TRINITY_DN65361_c0_g1_i1	0	0	0	0	0	0	0	0	0	0	0	0	0	5.809	0	42.4605	0	0	K01895	ACSS/acs	TRINITY_DN65361_c0_g1_i1	NCBI; cellular organisms; Bacteria;
TRINITY_DN396907_c0_g2_i1	0	0	0	0	0	0	0	0	0	0	0	0	0.9685	0	0	0	0	4.325	K01895	ACSS/acs	TRINITY_DN396907_c0_g2_i1	NCBI; cellular organisms; Bacteria;
TRINITY_DN746235_c0_g1_i1	0	0	0	0	0	0	0	0	0	0	13.563	0	0	0	0	8.654	0	0	K01895	ACSS/acs	TRINITY_DN746235_c0_g1_i1	NCBI; cellular organisms; Bacteria;
TRINITY_DN926833_c0_g1_i1	0	0	0	0	0	0	0	0	0	0	0	0	2.066	3.1245	0	0	0	0	K01895	ACSS/acs	TRINITY_DN926833_c0_g1_i1	NCBI; cellular organisms; Bacteria;
TRINITY_DN108119_c2_g1_i1	0	0	0	0	0	0	0	0	0	0	0	0	0.8505	0	1.4655	0	0	0	K01895	ACSS/acs	TRINITY_DN108119_c2_g1_i1	NCBI; cellular organisms; Bacteria; Proteobacteria;
TRINITY_DN155112_c1_g3_i1	0	0	0	0	0	0	0	0	0	0	0	0	0	0	1.2725	4.477	0	0	K01895	ACSS/acs	TRINITY_DN155112_c1_g3_i1	NCBI; cellular organisms; Bacteria; Proteobacteria;
TRINITY_DN194015_c0_g1_i1	0	0	0	0	0	0	0	0	0	0	0	0	0	9.425	5.5345	0	0	0	K01895	ACSS/acs	TRINITY_DN194015_c0_g1_i1	NCBI; cellular organisms; Bacteria; Proteobacteria;
TRINITY_DN851575_c0_g1_i1	0	0	0	0	0	0	0	0	0	2.3675	0	0	0	0	0	1.223	0	0	K01895	ACSS/acs	TRINITY_DN851575_c0_g1_i1	NCBI; cellular organisms; Bacteria; Proteobacteria;
TRINITY_DN76377_c0_g1_i4	0	0	0	0.491	0	0	0	0	0	2.7095	0.669	0	0	0	0	0	0.3675	0	K01895	ACSS/acs	TRINITY_DN76377_c0_g1_i4	NCBI; cellular organisms; Eukaryota;
TRINITY_DN269645_c0_g1_i1	0	0	0	0	0	0	0	7.689	0	2.2205	0	0	0	0	0	0	0	0	K01895	ACSS/acs	TRINITY_DN269645_c0_g1_i1	NCBI; cellular organisms; Eukaryota; Viridiplantae; Chlorophyta;
TRINITY_DN851310_c0_g1_i1	0	0	0	0	0	0	0	0	2.0435	0	0	1.21	0	0	2.9955	0.606	0	0.627	K01895	ACSS/acs	TRINITY_DN851310_c0_g1_i1	NCBI; cellular organisms; Eukaryota; Viridiplantae; Chlorophyta;
TRINITY_DN49431_c0_g1_i3	0	0	0	0	0	0	0	0	0	0	0	0	0.495	0	0	0	0	1.0905	K01895	ACSS/acs	TRINITY_DN49431_c0_g1_i3	NCBI; cellular organisms; Bacteria; Proteobacteria; Alphaproteobacteria;
TRINITY_DN155112_c0_g1_i4	0	0	0	0	0	0	0	0	0	0	0	0	0.2875	10.8125	0.3445	0	0	0	K01895	ACSS/acs	TRINITY_DN155112_c0_g1_i4	NCBI; cellular organisms; Bacteria; Proteobacteria; Alphaproteobacteria;
TRINITY_DN121896_c0_g1_i1	0	0	0	0	0	0	0	0	0	0	0	0	1.0685	1.4525	0	0	0	1.186	K01895	ACSS/acs	TRINITY_DN121896_c0_g1_i1	NCBI; cellular organisms; Bacteria; Proteobacteria; delta/epsilon subdivisions; Deltaproteobacteria;
TRINITY_DN121896_c1_g1_i1	0	0	0	0	0	0	0	0	0	0	0	0	1.138	3.0365	0	0	0	0	K01895	ACSS/acs	TRINITY_DN121896_c1_g1_i1	NCBI; cellular organisms; Bacteria; Proteobacteria; delta/epsilon subdivisions; Deltaproteobacteria;
TRINITY_DN657657_c0_g1_i1	0	0	0	0	0	0	0	0	0	0	0	25.289	0	0	0	0	0	18.6905	K01895	ACSS/acs	TRINITY_DN657657_c0_g1_i1	NCBI; cellular organisms; Bacteria; Proteobacteria; delta/epsilon subdivisions; Deltaproteobacteria;
TRINITY_DN54755_c0_g1_i1	0	0	0	0	0	0	0.5625	0	0	0	0.1975	0	0.947	0	0	0	0	0	K01895	ACSS/acs	TRINITY_DN54755_c0_g1_i1	NCBI; cellular organisms; Eukaryota; Viridiplantae;
TRINITY_DN54755_c0_g1_i2	0	0	0	0	0	0	0	0	0	0.1375	0	0	2.007	0	0	0	0.392	0	K01895	ACSS/acs	TRINITY_DN54755_c0_g1_i2	NCBI; cellular organisms; Eukaryota; Viridiplantae;
TRINITY_DN54755_c0_g1_i8	0	0	0	0	0	0	0	0	0	0.206	0.3555	0	0	0	0.06	0.6285	0.347	0	K01895	ACSS/acs	TRINITY_DN54755_c0_g1_i8	NCBI; cellular organisms; Eukaryota; Viridiplantae;
TRINITY_DN746751_c0_g1_i1	0	1.6215	0	0	0	0	0	0	0	0	0	0	0	0	0.464	5.094	0	0	K01895	ACSS/acs	TRINITY_DN746751_c0_g1_i1	NCBI; cellular organisms; Eukaryota; Sar; Alveolata; Dinophyceae; Suessiales;
TRINITY_DN76377_c1_g1_i1	0	0	0	0	0	0	0	0	0	1.201	0	0	0	0	0	0	0.6685	0	K01895	ACSS/acs	TRINITY_DN76377_c1_g1_i1	NCBI; cellular organisms; Eukaryota; Opisthokonta; Fungi; Fungi incertae sedis;
TRINITY_DN910641_c0_g1_i1	0	0	0	0	0	0	0	0	1.3635	0	0	0	0	0	1.8115	0	0	0	K01895	ACSS/acs	TRINITY_DN910641_c0_g1_i1	NCBI; cellular organisms; Eukaryota; Viridiplantae; Chlorophyta; Ulvophyceae; TCBD clade; Bryopsidales; Ostreobineae; Ostreobiaceae; Ostreobium; Ostreobium quekettii;
TRINITY_DN290453_c0_g1_i1	0	0	0	0	0	0	0	0	0	0	1.2975	0	0	1.2175	0	0	0	0	K01895	ACSS/acs	TRINITY_DN290453_c0_g1_i1	NCBI; cellular organisms;
TRINITY_DN789610_c0_g1_i1	0	0	0	0	0	0	0	0	0	0	0	4.3995	0	2.479	0	0	0	0	K01895	ACSS/acs	TRINITY_DN789610_c0_g1_i1	NCBI; cellular organisms;
TRINITY_DN761600_c0_g1_i1	0	0	0	0	0	0	0	0	0	0	0	0	5.566	6.6745	0	0	0	0	K01895	ACSS/acs	TRINITY_DN761600_c0_g1_i1	NCBI; cellular organisms; Bacteria; FCB group; Bacteroidetes/Chlorobi group; Chlorobi; Chlorobia; Chlorobiales; Chlorobiaceae;
TRINITY_DN385888_c0_g1_i1	0	0	0	0	0	0	0	0	0	0	0	0	1.251	0	0	0	0	1.078	K01895	ACSS/acs	TRINITY_DN385888_c0_g1_i1	NCBI; cellular organisms; Bacteria; Terrabacteria group; Chloroflexi;
TRINITY_DN108119_c3_g1_i1	0	0	0	0	0	0	0	0	0	0	0	0	1.8995	0	0.2375	0	0	2.14	K01895	ACSS/acs	TRINITY_DN108119_c3_g1_i1	NCBI; cellular organisms; Bacteria; Terrabacteria group; Actinobacteria; unclassified Actinobacteria;
TRINITY_DN931882_c0_g1_i1	0	0	0	0	0	0	0	0	0	0	0	0	0	5.853	0	0	0	10.5415	K01895	ACSS/acs	TRINITY_DN931882_c0_g1_i1	NCBI; cellular organisms; Bacteria; Terrabacteria group;
TRINITY_DN71686_c0_g1_i1	0	0	0	0	0	0	0	0	0	0	0	0	0	9.33	0	0	0	6.003	K01895	ACSS/acs	TRINITY_DN71686_c0_g1_i1	NCBI; cellular organisms; Archaea; TACK group; Candidatus Bathyarchaeota; unclassified Candidatus Bathyarchaeota; Candidatus Bathyarchaeota archaeon;
TRINITY_DN68709_c0_g1_i1	0	0	0	0	0	0	0	0	0	0	0	0	3.264	0.939	0	0	0	0	K01895	ACSS/acs	TRINITY_DN68709_c0_g1_i1	NCBI; cellular organisms; Bacteria; Calditrichaeota; unclassified Calditrichaeota; Calditrichaeota bacterium;
TRINITY_DN284348_c0_g2_i1	0	0	0	0	0	0	0	0	0	0	0	0	0.982	0	2.9695	0	0	0	K01895	ACSS/acs	TRINITY_DN284348_c0_g2_i1	NCBI; cellular organisms; Bacteria; Proteobacteria; Gammaproteobacteria; Gammaproteobacteria incertae sedis; Candidatus Kentron; unclassified Candidatus Kentron;
TRINITY_DN974790_c0_g1_i1	0	12.866	0	0	0	0	0	15.8405	0	12.9805	0	0	0	0	0	0	0	0	K03518	coxS	TRINITY_DN974790_c0_g1_i1	NCBI; cellular organisms; Bacteria; Terrabacteria group; Cyanobacteria/Melainabacteria group; Cyanobacteria;
TRINITY_DN771680_c0_g1_i1	0	0	0	0	0	0	0	0	0	0	0	8.967	0	0	0	0	0	6.6315	K03518	coxS	TRINITY_DN771680_c0_g1_i1	NCBI; cellular organisms; Bacteria; Proteobacteria;
TRINITY_DN956680_c0_g1_i1	0	0	0	0	0	0	0	0	0	0	3.734	0	0	0	0	0	4.525	0	K03519	coxM/cutM	TRINITY_DN956680_c0_g1_i1	NCBI; cellular organisms; Bacteria;
TRINITY_DN668516_c0_g1_i1	0	0	0	0	0	0	0	0	0	0	0	0	0.495	0	0	0	0	4.237	K03519	coxM/cutM	TRINITY_DN668516_c0_g1_i1	NCBI; cellular organisms; Bacteria; Proteobacteria;
TRINITY_DN690606_c0_g2_i1	0	0	0	0	0	0	0	0	0	0	0	0	0	0	0	1.414	4.795	0	K03519	coxM/cutM	TRINITY_DN690606_c0_g2_i1	NCBI; cellular organisms;
TRINITY_DN913166_c0_g1_i1	0	0	0	0	0	0	0	0	0	0	0	0	0	0	4.825	22.016	0	0	K03520	coxL/cutL	TRINITY_DN913166_c0_g1_i1	NCBI; cellular organisms; Bacteria;
TRINITY_DN254732_c1_g1_i1	0	0	0	0	0	0	0	5.7105	0	0	0	0	0	0	1.4975	0	0	0	K03520	coxL/cutL	TRINITY_DN254732_c1_g1_i1	NCBI; cellular organisms; Bacteria; Proteobacteria; Alphaproteobacteria;
TRINITY_DN957178_c1_g1_i1	0	0	0	0	0	0	0	0	0	0	0	0	0	0	0	2.188	2.5965	0	K03520	coxL/cutL	TRINITY_DN957178_c1_g1_i1	NCBI; cellular organisms; Bacteria; Proteobacteria; Alphaproteobacteria;
TRINITY_DN758619_c0_g1_i1	0	0	0	0	0	0	0	0	0	0	0	0	6.127	0	0	0	0	1.83	K09709	meh	TRINITY_DN758619_c0_g1_i1	NCBI; cellular organisms; Bacteria;
TRINITY_DN350276_c0_g1_i1	0	0	0	0	0	0	0	0	0	0	0	0	5.358	2.4205	0	0	0	0	K09709	meh	TRINITY_DN350276_c0_g1_i1	NCBI; cellular organisms; Bacteria; Proteobacteria; Gammaproteobacteria; Gammaproteobacteria incertae sedis; Candidatus Kentron; unclassified Candidatus Kentron;
TRINITY_DN879670_c0_g1_i1	0	0	0	0	0	0	7.3235	0	5.287	0	0	0	0	0	2.227	3.6465	0	0	K09709	meh	TRINITY_DN879670_c0_g1_i1	NCBI; cellular organisms; Eukaryota; Viridiplantae; Chlorophyta; core chlorophytes; Chlorophyceae; CS clade;
TRINITY_DN575664_c0_g1_i1	0	0	0	0	0	0	0	0	0	0	0	0	0.6065	1.2325	0	0	0	0	K14138	acsB	TRINITY_DN575664_c0_g1_i1	NCBI; cellular organisms; Bacteria; Proteobacteria; delta/epsilon subdivisions; Deltaproteobacteria;
TRINITY_DN304724_c0_g2_i1	0	0	0	0	0	0	0	0	0	0	0	0	3.29	2.174	0.2395	0	0	0	K14470	mct	TRINITY_DN304724_c0_g2_i1	NCBI; cellular organisms; Bacteria;
TRINITY_DN901567_c0_g1_i1	0	0	0	0	0	0	0	0	0	0	0	0	1.144	0	0.653	0	0	0	K14470	mct	TRINITY_DN901567_c0_g1_i1	NCBI; cellular organisms; Bacteria;
TRINITY_DN1007350_c0_g1_i1	0	0	0	0	0	0	0	0	0	0	6.9985	0	0	0	2.42	0	0	0	K14470	mct	TRINITY_DN1007350_c0_g1_i1	NCBI; cellular organisms; Bacteria; Proteobacteria; Alphaproteobacteria;
TRINITY_DN981057_c0_g1_i1	0	0	0	0	0	0	0	0	0	0	0	0	0	0	2.123	0	8.523	0	K14470	mct	TRINITY_DN981057_c0_g1_i1	NCBI; cellular organisms; Bacteria; Proteobacteria; Alphaproteobacteria;
TRINITY_DN707501_c0_g1_i1	0	0	0	0	0	0	0	0	0	0	0	0	1.1335	0	0	0	0	4.4495	K14470	mct	TRINITY_DN707501_c0_g1_i1	NCBI; cellular organisms; Bacteria; Terrabacteria group; Chloroflexi; Chloroflexia; Chloroflexales;
TRINITY_DN304724_c0_g1_i1	0	0	0	0	0	0	0	0	0	0	0	0	1.6085	0	0.4155	0	0	0	K14470	mct	TRINITY_DN304724_c0_g1_i1	NCBI; cellular organisms; Bacteria; Proteobacteria; Gammaproteobacteria; Gammaproteobacteria incertae sedis; Candidatus Kentron; unclassified Candidatus Kentron;
TRINITY_DN319991_c0_g2_i1	0	0	1.517	2.46	1.427	0	0	0	0	1.3805	0	0	0	0	0.1945	1.4475	1.0355	0	K14534	abfD	TRINITY_DN319991_c0_g2_i1	NCBI; cellular organisms; Eukaryota; Sar; Alveolata; Dinophyceae; Suessiales; Symbiodiniaceae; Symbiodinium;
TRINITY_DN239261_c0_g1_i1	0	0	0	0	0	0	0	0	0	0	0	0	0	0	4.8815	0	14.7935	0	K14534	abfD	TRINITY_DN239261_c0_g1_i1	NCBI; cellular organisms; Eukaryota; Sar; Alveolata; Dinophyceae; Suessiales; Symbiodiniaceae; Symbiodinium;

## Sheet: Photosynthesis
Transcript	JH1T	JH3T	JH4T	JH5T	JH6T	JH7T	JH1O	JH3O	JH4O	JH5O	JH6O	JH7O	JH1S	JH3S	JH4S	JH5S	JH6S	JH7S	KO	Gene/Protein	Taxonomy
TRINITY_DN80519_c0_g1_i1	0	0	0	0	0	0	0	0	0	1.33	0	11.253	0	0	0	0	0	0	K02092	apcA	TRINITY_DN80519_c0_g1_i1	NCBI; cellular organisms; Bacteria; Terrabacteria group; Cyanobacteria/Melainabacteria group; Cyanobacteria;
TRINITY_DN534689_c0_g1_i2	0	0	0	0	0	0	0	0	0	0	5.0315	0	0	5.2665	0	0	0	0	K02092	apcA	TRINITY_DN534689_c0_g1_i2	NCBI; cellular organisms; Bacteria; Terrabacteria group; Cyanobacteria/Melainabacteria group; Cyanobacteria;
TRINITY_DN191309_c0_g1_i2	0	0	0	0	0	0	0	0	0	0	0.921	0	0	4.8265	0	0	0	0	K02092	apcA	TRINITY_DN191309_c0_g1_i2	NCBI; cellular organisms; Bacteria; Terrabacteria group; Cyanobacteria/Melainabacteria group; Cyanobacteria;
TRINITY_DN936127_c0_g1_i1	0	0	0	0	0	0	0	0	0	0	13.6115	0	0	0	0	0	2.0695	0	K02092	apcA	TRINITY_DN936127_c0_g1_i1	NCBI; cellular organisms; Bacteria; Terrabacteria group; Cyanobacteria/Melainabacteria group; Cyanobacteria;
TRINITY_DN155883_c0_g4_i1	0	4.1765	0	0.322	1.9935	0	0	25.872	0	11.146	20.4425	0	0	0	0	0	4.343	0	K02092	apcA	TRINITY_DN155883_c0_g4_i1	NCBI; cellular organisms; Eukaryota; Rhodophyta; Bangiophyceae;
TRINITY_DN684276_c0_g1_i2	0	1.771	0	0	0	0	0	0	0	1.863	0	0	0	0	0	0	0	0	K02097	apcF	TRINITY_DN684276_c0_g1_i2	NCBI; cellular organisms; Bacteria; Terrabacteria group; Cyanobacteria/Melainabacteria group; Cyanobacteria;
TRINITY_DN162685_c0_g2_i1	0	0	0	5.167	0	0	0	0	0	0	0	0	0	4.8265	0	0	0	0	K02284	cpcA	TRINITY_DN162685_c0_g2_i1	NCBI; cellular organisms; Bacteria; Terrabacteria group; Cyanobacteria/Melainabacteria group; Cyanobacteria;
TRINITY_DN115649_c0_g1_i1	0	3.8025	0	0.147	1.0385	0	0	101.814	0	28.587	43.2495	0.1365	0	0.2495	0	0	3.5855	0	K02284	cpcA	TRINITY_DN115649_c0_g1_i1	NCBI; cellular organisms; Bacteria; Terrabacteria group; Cyanobacteria/Melainabacteria group; Cyanobacteria; Oscillatoriophycideae;
TRINITY_DN379866_c0_g1_i1	0	0	0	0	0	0	0	0	0	0	0	4.119	0	0	4.431	0	0	1.1405	K02636	petC	TRINITY_DN379866_c0_g1_i1	NCBI; cellular organisms; Eukaryota;
TRINITY_DN379866_c0_g1_i3	0	0	1.252	0	0	0	1.133	0	3.6915	0	0	0	0.2555	0	0	0	0.9795	0	K02636	petC	TRINITY_DN379866_c0_g1_i3	NCBI; cellular organisms; Eukaryota;
TRINITY_DN379866_c0_g1_i4	0	0	0	0	0	0	0	0	0	0	0	0.512	0.782	0	0	0	0	6.4055	K02636	petC	TRINITY_DN379866_c0_g1_i4	NCBI; cellular organisms; Eukaryota;
TRINITY_DN104205_c0_g3_i1	0	0	0	0	0	0	0	1.6275	0	2.9265	0	0	2.6355	1.0415	1.148	5.352	5.9915	0	K02636	petC	TRINITY_DN104205_c0_g3_i1	NCBI; cellular organisms; Eukaryota;
TRINITY_DN104205_c1_g1_i1	0	0	0	0	0	0	0	0	0	0	0	0	2.3335	2.127	0	0	0	0	K02636	petC	TRINITY_DN104205_c1_g1_i1	NCBI; cellular organisms; Eukaryota;
TRINITY_DN4588_c0_g1_i1	0.7185	0	0	1.892	0	0	0	0	0	0	0	0	0	0	1.0415	2.48	6.8815	0	K02636	petC	TRINITY_DN4588_c0_g1_i1	NCBI; cellular organisms; Eukaryota; Sar; Alveolata; Dinophyceae; Suessiales; Symbiodiniaceae; Symbiodinium;
TRINITY_DN4588_c0_g1_i2	0	0	0	0	0	1.9745	0	0	0	0	0	0	0	0	0	0	0	3.583	K02636	petC	TRINITY_DN4588_c0_g1_i2	NCBI; cellular organisms; Eukaryota; Sar; Alveolata; Dinophyceae; Suessiales; Symbiodiniaceae; Symbiodinium;
TRINITY_DN4588_c0_g1_i4	4.626	0	0	0	0	1.982	0	0	0	0	1.7915	0.865	0	0	0	0.7855	0.784	3.461	K02636	petC	TRINITY_DN4588_c0_g1_i4	NCBI; cellular organisms; Eukaryota; Sar; Alveolata; Dinophyceae; Suessiales; Symbiodiniaceae; Symbiodinium;
TRINITY_DN4588_c0_g1_i5	1.546	3.9815	0	3.0685	1.818	0	0	0	0	0	0	0	0	0	0.3145	5.139	5.5005	1.805	K02636	petC	TRINITY_DN4588_c0_g1_i5	NCBI; cellular organisms; Eukaryota; Sar; Alveolata; Dinophyceae; Suessiales; Symbiodiniaceae; Symbiodinium;
TRINITY_DN4588_c0_g1_i6	0.7115	4.0645	1.7255	0.9355	2.52	1.915	0	0	0	0.783	0	0	0	0	0	0	1.849	0.8315	K02636	petC	TRINITY_DN4588_c0_g1_i6	NCBI; cellular organisms; Eukaryota; Sar; Alveolata; Dinophyceae; Suessiales; Symbiodiniaceae; Symbiodinium;
TRINITY_DN4588_c0_g1_i7	0.943	0.906	0.8615	3.421	1.4335	1.5445	0	0	0	0	0	1.5215	0	0.3665	1.4145	5.498	5.773	0.752	K02636	petC	TRINITY_DN4588_c0_g1_i7	NCBI; cellular organisms; Eukaryota; Sar; Alveolata; Dinophyceae; Suessiales; Symbiodiniaceae; Symbiodinium;
TRINITY_DN112017_c0_g1_i1	2.0115	7.778	3.575	2.626	8.901	5.803	5.8755	3.9105	0.972	1.084	3.525	0	0	0	0.938	4.6115	0.5145	3.0005	K02636	petC	TRINITY_DN112017_c0_g1_i1	NCBI; cellular organisms; Eukaryota; Sar; Alveolata; Dinophyceae; Suessiales; Symbiodiniaceae; Symbiodinium;
TRINITY_DN280405_c0_g1_i1	0	0	0	0	0	0	0	0	8.5015	0	0	5.5625	0.3275	0	16.1775	0.55	0.786	8.2985	K02636	petC	TRINITY_DN280405_c0_g1_i1	NCBI; cellular organisms; Eukaryota; Viridiplantae; Chlorophyta; Ulvophyceae; TCBD clade; Bryopsidales; Ostreobineae; Ostreobiaceae; Ostreobium; Ostreobium quekettii;
TRINITY_DN883287_c0_g1_i2	0	0	0	0	0	0	0	7.4405	0	0	0	0	0	0	0	0.4715	0	0	K02636	petC	TRINITY_DN883287_c0_g1_i2	NCBI; cellular organisms; Eukaryota; Viridiplantae; Chlorophyta; Ulvophyceae; TCBD clade; Bryopsidales; Ostreobineae; Ostreobiaceae; Ostreobium; Ostreobium quekettii;
TRINITY_DN769558_c0_g1_i1	0	0	0	0	0	0	0	0	0	0	0	0	0	0	1.2725	0	5.335	2.482	K02636	petC	TRINITY_DN769558_c0_g1_i1	NCBI; cellular organisms;
TRINITY_DN753254_c0_g1_i1	0	0.8075	0	0.968	0	0	0	2.865	0	1.656	1.7075	0	0	0	0	0	0.9385	0	K02641	petE	TRINITY_DN753254_c0_g1_i1	NCBI; cellular organisms; Bacteria; Terrabacteria group; Cyanobacteria/Melainabacteria group; Cyanobacteria; Oscillatoriophycideae; Oscillatoriales;
TRINITY_DN102570_c0_g1_i1	0	0	0	0	1.424	0	0	0	2.346	0	0	0	0	0	0.386	1.4025	7.4525	0	K02641	petE	TRINITY_DN102570_c0_g1_i1	NCBI; cellular organisms; Eukaryota; Sar; Alveolata; Dinophyceae;
TRINITY_DN102570_c1_g2_i1	6.102	3.166	1.378	3.282	2.8555	4.5805	0.416	0	0.3485	0.3965	0.829	1.2685	0	0	0.3285	1.627	2.634	1.942	K02641	petE	TRINITY_DN102570_c1_g2_i1	NCBI; cellular organisms; Eukaryota; Sar; Alveolata; Dinophyceae;
TRINITY_DN89144_c0_g1_i1	6.3685	2.772	1.5525	0	1.754	1.6395	0	0	0	0	0.01	2.4455	0.165	0	0.7425	0.92	5.5715	0.367	K02641	petE	TRINITY_DN89144_c0_g1_i1	NCBI; cellular organisms; Eukaryota; Sar; Alveolata; Dinophyceae; Suessiales; Symbiodiniaceae; Symbiodinium;
TRINITY_DN2173_c0_g2_i1	0.6	0	0	0	0	0	0.6415	0	7.983	0.3285	0.6515	3.632	0	0	20.555	0.4715	5.8655	3.2405	K02641	petE	TRINITY_DN2173_c0_g2_i1	NCBI; cellular organisms; Eukaryota; Viridiplantae; Chlorophyta;
TRINITY_DN312369_c0_g1_i1	0	0	0	0	0	0	0	0	0	10.204	1.3145	0	1.543	1.511	0.509	3.243	0.8085	0	K02641	petE	TRINITY_DN312369_c0_g1_i1	NCBI; cellular organisms; Eukaryota; Viridiplantae; Chlorophyta;
TRINITY_DN312369_c0_g1_i3	0	0	0	0	0	0	1.276	0	0	0	0.6415	0	0	0	0	0	0	0.966	K02641	petE	TRINITY_DN312369_c0_g1_i3	NCBI; cellular organisms; Eukaryota; Viridiplantae; Chlorophyta;
TRINITY_DN312369_c0_g2_i1	0	0	0	0	0	0	1.224	0	0	2.359	0	0	2.5215	0	0	1.2005	1.667	0	K02641	petE	TRINITY_DN312369_c0_g2_i1	NCBI; cellular organisms; Eukaryota; Viridiplantae; Chlorophyta;
TRINITY_DN756057_c0_g1_i1	0	0	0	0	0	0	0	0	0	0	0	2.0475	0	0	0	0	0	3.397	K02641	petE	TRINITY_DN756057_c0_g1_i1	NCBI; cellular organisms; Eukaryota; Viridiplantae; Chlorophyta;
TRINITY_DN989719_c0_g1_i1	0	0	0	0	0	0	0	0	0	0	23.2835	0	0	0	0	0	3.818	0	K02641	petE	TRINITY_DN989719_c0_g1_i1	NCBI; cellular organisms; Eukaryota; Viridiplantae; Chlorophyta;
TRINITY_DN839391_c0_g1_i1	0	0	3.8985	0	0	0	0	0	18.8865	0	0	0	0	0	0	0	0	0	K02641	petE	TRINITY_DN839391_c0_g1_i1	NCBI; cellular organisms; Eukaryota; Viridiplantae; Chlorophyta;
TRINITY_DN102570_c1_g1_i1	1.5485	1.9865	2.227	0	0	0.847	0	0	0	0.3915	3.031	0	0	0.983	0.105	0	0	0	K02641	petE	TRINITY_DN102570_c1_g1_i1	NCBI; cellular organisms; Eukaryota; Sar; Alveolata; Dinophyceae; Suessiales;
TRINITY_DN102570_c1_g1_i3	2.865	3.8935	0	2.66	2.315	3.8895	0	0.878	0.9935	0	0	1.5925	0	0	1.2025	0.0995	2.645	3.1925	K02641	petE	TRINITY_DN102570_c1_g1_i3	NCBI; cellular organisms; Eukaryota; Sar; Alveolata; Dinophyceae; Suessiales;
TRINITY_DN102570_c1_g1_i4	0	0.5915	0	0	3.4655	0.8285	0	0	0	0	0	0	0	0	0	3.1865	5.5395	1.908	K02641	petE	TRINITY_DN102570_c1_g1_i4	NCBI; cellular organisms; Eukaryota; Sar; Alveolata; Dinophyceae; Suessiales;
TRINITY_DN2173_c0_g1_i1	0	0	0	0	0	1.932	0	0	14.4835	1.827	0.9055	14.299	0.218	0	10.5725	0.191	1.9595	6.017	K02641	petE	TRINITY_DN2173_c0_g1_i1	NCBI; cellular organisms; Eukaryota; Viridiplantae; Chlorophyta; Ulvophyceae; TCBD clade; Bryopsidales; Ostreobineae; Ostreobiaceae; Ostreobium; Ostreobium quekettii;
TRINITY_DN2173_c0_g1_i3	0	0	0	0	0	0	1.079	0	0	2.157	0	0.121	0	1.0415	4.6485	0	0	3.351	K02641	petE	TRINITY_DN2173_c0_g1_i3	NCBI; cellular organisms; Eukaryota; Viridiplantae; Chlorophyta; Ulvophyceae; TCBD clade; Bryopsidales; Ostreobineae; Ostreobiaceae; Ostreobium; Ostreobium quekettii;
TRINITY_DN257534_c0_g1_i1	0	0	0	0	0	0	0	0	0	0	1.8505	0	0	0	0	0	1.0285	0	K02641	petE	TRINITY_DN257534_c0_g1_i1	NCBI; cellular organisms; Eukaryota; Viridiplantae; Chlorophyta; Ulvophyceae; TCBD clade; Bryopsidales; Ostreobineae; Ostreobiaceae; Ostreobium; Ostreobium quekettii;
TRINITY_DN408526_c0_g1_i2	0	0	0	0	0	0	0	14.36	0	0	0	0	0	0	0	3.3435	0	0	K02641	petE	TRINITY_DN408526_c0_g1_i2	NCBI; cellular organisms; Eukaryota; Viridiplantae; Chlorophyta; Ulvophyceae; TCBD clade; Bryopsidales; Ostreobineae; Ostreobiaceae; Ostreobium; Ostreobium quekettii;
TRINITY_DN878970_c0_g1_i1	0	0	0	0	0	0	0	7.9235	0	3.2475	0	0	0	0	0	2.648	0	0	K02641	petE	TRINITY_DN878970_c0_g1_i1	NCBI; cellular organisms; Eukaryota; Viridiplantae; Chlorophyta; Ulvophyceae; TCBD clade; Bryopsidales; Ostreobineae; Ostreobiaceae; Ostreobium; Ostreobium quekettii;
TRINITY_DN89144_c0_g1_i3	0.5595	1.387	1.0065	3.791	1.1075	1.7255	0	1.064	0	0	1.451	0	0	0	0.3895	0	1.913	0.7215	K02641	petE	TRINITY_DN89144_c0_g1_i3	NCBI; cellular organisms; Eukaryota; Sar; Alveolata; Dinophyceae; Suessiales; Symbiodiniaceae; Symbiodinium; Symbiodinium natans;
TRINITY_DN190308_c0_g1_i1	0	0	0	0	0	0	0	0	0	0	7.0405	0	0	0	0	0	2.944	0	K02641	petE	TRINITY_DN190308_c0_g1_i1	NCBI; cellular organisms; Bacteria; Terrabacteria group; Cyanobacteria/Melainabacteria group; Cyanobacteria; Nostocales; Hapalosiphonaceae; Mastigocoleus; Mastigocoleus testarum;
TRINITY_DN221283_c2_g1_i1	0	0	0	0	0	0	0	0	0	0.462	0	0	3.54	0	0.2525	0	0	0	K02641	petE	TRINITY_DN221283_c2_g1_i1	NCBI; cellular organisms; Bacteria; Proteobacteria; Gammaproteobacteria; Gammaproteobacteria incertae sedis; Candidatus Kentron; unclassified Candidatus Kentron;
TRINITY_DN887450_c0_g1_i1	0	0	0	0	0	0	5.378	0	0	0	0	0	1.873	2.538	0	0	0	0	K02641	petE	TRINITY_DN887450_c0_g1_i1	NCBI; cellular organisms; Eukaryota; Viridiplantae; Chlorophyta; core chlorophytes;
TRINITY_DN175256_c0_g1_i1	0	0	0	0	0	0	0	0	0	0	11.269	0	0	0	0	0	0.707	0	K02689	psaA	TRINITY_DN175256_c0_g1_i1	NCBI; cellular organisms; Bacteria; Terrabacteria group; Cyanobacteria/Melainabacteria group; Cyanobacteria;
TRINITY_DN199520_c2_g1_i2	0	0.223	0	0	0.0885	0	0	4.3705	0	1.01	0	0	0	0	0	0	0	0	K02689	psaA	TRINITY_DN199520_c2_g1_i2	NCBI; cellular organisms; Bacteria; Terrabacteria group; Cyanobacteria/Melainabacteria group; Cyanobacteria;
TRINITY_DN144670_c1_g1_i1	0	0	0	0	0	0	0	0	0	2.113	0	11.5065	0	0	0	0	0	1.346	K02689	psaA	TRINITY_DN144670_c1_g1_i1	NCBI; cellular organisms; Bacteria; Terrabacteria group; Cyanobacteria/Melainabacteria group; Cyanobacteria;
TRINITY_DN651988_c0_g2_i1	0	0	0	0	0	0	0	0	0	0	9.2515	0	0	0	0	0	13.228	0	K02689	psaA	TRINITY_DN651988_c0_g2_i1	NCBI; cellular organisms; Bacteria; Terrabacteria group; Cyanobacteria/Melainabacteria group; Cyanobacteria;
TRINITY_DN746572_c0_g1_i1	0	0	0	0	0	0	0	0	0	0	0	0	0	7.32	0	0	4.525	0	K02689	psaA	TRINITY_DN746572_c0_g1_i1	NCBI; cellular organisms; Bacteria; Terrabacteria group; Cyanobacteria/Melainabacteria group; Cyanobacteria; Oscillatoriophycideae; Oscillatoriales;
TRINITY_DN199520_c2_g1_i1	0	6.294	0	0.308	1.053	0	0	20.708	0	10.992	16.599	0	0	0	0	0	5.953	0	K02689	psaA	TRINITY_DN199520_c2_g1_i1	NCBI; cellular organisms; Bacteria; Terrabacteria group; Cyanobacteria/Melainabacteria group; Cyanobacteria; Oscillatoriophycideae; Oscillatoriales;
TRINITY_DN91740_c0_g1_i1	0	0.9505	0	0	16.6115	8.0635	0	0	2.1065	21.604	67.2605	65.8935	0	0	0.4045	0	6.242	4.206	K02689	psaA	TRINITY_DN91740_c0_g1_i1	NCBI; cellular organisms; Eukaryota; Viridiplantae; Chlorophyta;
TRINITY_DN52141_c0_g2_i1	0	0	0	0	0	0	0	0	0	0	0	34.7325	0	0	0	0	0	1.235	K02689	psaA	TRINITY_DN52141_c0_g2_i1	NCBI; cellular organisms; Eukaryota; Viridiplantae; Chlorophyta;
TRINITY_DN509_c0_g1_i2	0	8.2375	0	1.669	0.564	0	0	516.775	0	623.938	3.5025	0	0	2.265	0	45.027	0.6505	0	K02689	psaA	TRINITY_DN509_c0_g1_i2	NCBI; cellular organisms; Eukaryota; Viridiplantae; Chlorophyta;
TRINITY_DN509_c0_g1_i6	0	0	0	0	1.7605	0	0	0	0.2595	3.1	52.1395	4.062	0	0	0	0	1.517	0	K02689	psaA	TRINITY_DN509_c0_g1_i6	NCBI; cellular organisms; Eukaryota; Viridiplantae; Chlorophyta;
TRINITY_DN509_c0_g1_i9	1.679	0	2.8845	0.7575	0	0	80.7335	0.7525	338.26	38.2255	0	97.3085	0.2045	0	28.244	0.965	10.3715	22.274	K02689	psaA	TRINITY_DN509_c0_g1_i9	NCBI; cellular organisms; Eukaryota; Viridiplantae; Chlorophyta;
TRINITY_DN199520_c0_g1_i2	0	0	0	2.23	0	0	0.489	0	0	0	3.7265	0	0	0	0	0	0	0.844	K02689	psaA	TRINITY_DN199520_c0_g1_i2	NCBI; cellular organisms; Eukaryota; Viridiplantae; Chlorophyta;
TRINITY_DN199520_c0_g1_i6	0	0	0	0	0	0	0	0	0	0	0	47.3435	0	0	0	0	0	4.034	K02689	psaA	TRINITY_DN199520_c0_g1_i6	NCBI; cellular organisms; Eukaryota; Viridiplantae; Chlorophyta;
TRINITY_DN199520_c0_g1_i9	0	0	0	0	0	0	0	0	0	0	0.4345	0	0	0	0	0	3.5735	0	K02689	psaA	TRINITY_DN199520_c0_g1_i9	NCBI; cellular organisms; Eukaryota; Viridiplantae; Chlorophyta;
TRINITY_DN55285_c1_g1_i1	0	0	0	0	0	0	0	0	0	0	0	19.946	0	0	0	0	0	0.4765	K02689	psaA	TRINITY_DN55285_c1_g1_i1	NCBI; cellular organisms; Eukaryota; Viridiplantae;
TRINITY_DN164193_c0_g2_i1	0	9.8345	0	0	0	0	0	407.419	0	477.671	0	0	0	0	1.587	43.489	0	0	K02689	psaA	TRINITY_DN164193_c0_g2_i1	NCBI; cellular organisms; Eukaryota; Viridiplantae;
TRINITY_DN42408_c0_g1_i1	0	0	0	0	0	0	0	0	0	0	5.2005	0	0	0	0	0	13.2015	0	K02689	psaA	TRINITY_DN42408_c0_g1_i1	NCBI; cellular organisms; Eukaryota; Viridiplantae; Chlorophyta; Ulvophyceae; TCBD clade; Bryopsidales;
TRINITY_DN3871_c0_g1_i2	0	0	0	0	2.148	0	24.616	0	0	23.403	21.2805	0	6.5715	0	0	0.7295	3.79	0	K02689	psaA	TRINITY_DN3871_c0_g1_i2	NCBI; cellular organisms; Eukaryota; Viridiplantae; Chlorophyta; Ulvophyceae; TCBD clade; Bryopsidales;
TRINITY_DN509_c0_g1_i8	1.4255	0	0	0	0	0	11.7735	4.821	0	103.838	30.162	0	0.532	0.132	0.2375	1.3015	1.891	0	K02689	psaA	TRINITY_DN509_c0_g1_i8	NCBI; cellular organisms; Eukaryota; Viridiplantae; Chlorophyta; Ulvophyceae; TCBD clade; Bryopsidales;
TRINITY_DN119792_c0_g1_i3	0	0	0	0	0	0	0	0	0	0	0.8195	0	0	0	0	0.2135	6.2845	0	K02689	psaA	TRINITY_DN119792_c0_g1_i3	NCBI; cellular organisms; Eukaryota; Viridiplantae; Chlorophyta; Ulvophyceae; TCBD clade; Bryopsidales;
TRINITY_DN119792_c0_g1_i6	0	0	0	0	0	0	3.952	0	0	0	0	0	5.743	2.743	0	0	0	0	K02689	psaA	TRINITY_DN119792_c0_g1_i6	NCBI; cellular organisms; Eukaryota; Viridiplantae; Chlorophyta; Ulvophyceae; TCBD clade; Bryopsidales;
TRINITY_DN164193_c0_g1_i2	1.4975	0	0	1.9915	0	0	18.5485	3.8355	0	66.516	31.3895	0	0.596	0	0	2.592	7.0015	0	K02689	psaA	TRINITY_DN164193_c0_g1_i2	NCBI; cellular organisms; Eukaryota; Viridiplantae; Chlorophyta; Ulvophyceae; TCBD clade; Bryopsidales;
TRINITY_DN509_c0_g1_i11	2.9125	0.9075	6.9185	1.536	12.2345	36.588	153.502	0.3895	1129.8	15.925	225.689	1571.06	0.2555	0.308	49.5075	0.0675	16.663	67.634	K02689	psaA	TRINITY_DN509_c0_g1_i11	NCBI; cellular organisms; Eukaryota; Viridiplantae; Streptophyta; Streptophytina; Embryophyta; Tracheophyta; Euphyllophyta; Spermatophyta; Magnoliopsida; Mesangiospermae; eudicotyledons; Gunneridae; Pentapetalae; rosids;
TRINITY_DN509_c0_g1_i14	1.992	0	0	0	1.287	0	67.9825	0	0	54.3615	35.002	0	0.9275	0	0	1.9525	5.248	0	K02689	psaA	TRINITY_DN509_c0_g1_i14	NCBI; cellular organisms; Eukaryota; Viridiplantae; Streptophyta; Streptophytina; Embryophyta; Tracheophyta; Euphyllophyta; Spermatophyta; Magnoliopsida; Mesangiospermae; eudicotyledons; Gunneridae; Pentapetalae; rosids;
TRINITY_DN509_c0_g1_i4	0	0	0	0	1.676	0	12.044	4.3095	0	49.4525	62.208	0	0	0	0	0.662	5.9095	0	K02689	psaA	TRINITY_DN509_c0_g1_i4	NCBI; cellular organisms; Eukaryota; Viridiplantae; Streptophyta; Streptophytina; Embryophyta; Tracheophyta; Euphyllophyta; Spermatophyta; Magnoliopsida; Mesangiospermae; eudicotyledons; Gunneridae; Pentapetalae; rosids;
TRINITY_DN509_c1_g1_i1	0	0	0	0	17.346	0	0	0	0	0	112	0	0	0	0	0	12.508	0	K02689	psaA	TRINITY_DN509_c1_g1_i1	NCBI; cellular organisms;
TRINITY_DN509_c1_g1_i2	0	0	0	0	0	0	0	0	0	12.3235	0	11.5625	0	0	0	0	0	0	K02689	psaA	TRINITY_DN509_c1_g1_i2	NCBI; cellular organisms;
TRINITY_DN108273_c0_g1_i1	0	0	0	0	0	0	0	0	0	0	6.7815	0	0	0	0	0	6.0805	0	K02689	psaA	TRINITY_DN108273_c0_g1_i1	NCBI; cellular organisms;
TRINITY_DN847749_c0_g1_i1	0	0	0	0	0	0	0	0	0	0	5.2915	0	0	0	0	0	6.813	0	K02689	psaA	TRINITY_DN847749_c0_g1_i1	NCBI; cellular organisms;
TRINITY_DN144670_c2_g2_i1	0	0	0	0	0	0	0	0	0	1.1815	2.1025	0	0	0	0	0	0.257	0	K02689	psaA	TRINITY_DN144670_c2_g2_i1	NCBI; cellular organisms; Bacteria; Terrabacteria group; Cyanobacteria/Melainabacteria group; Cyanobacteria; Synechococcales; Acaryochloridaceae; Acaryochloris;
TRINITY_DN144670_c2_g2_i3	0	0	0	0	0	0	0	0	0	0.467	0.519	0	0	0	0	0.7965	1.337	0	K02689	psaA	TRINITY_DN144670_c2_g2_i3	NCBI; cellular organisms; Bacteria; Terrabacteria group; Cyanobacteria/Melainabacteria group; Cyanobacteria; Synechococcales; Acaryochloridaceae; Acaryochloris;
TRINITY_DN480065_c0_g1_i1	0	0	0	5.705	0	0	0	0	0	0	5.0145	0	0	5.369	0	0	0	0	K02689	psaA	TRINITY_DN480065_c0_g1_i1	NCBI; cellular organisms; Bacteria; Terrabacteria group; Cyanobacteria/Melainabacteria group; Cyanobacteria; Synechococcales; Acaryochloridaceae; Acaryochloris;
TRINITY_DN476060_c0_g2_i1	0	0	0	0	0	0	0	0	0	0	1.8585	0	0.8565	0	0	0	0	0	K02689	psaA	TRINITY_DN476060_c0_g2_i1	NCBI; cellular organisms; Bacteria; Terrabacteria group; Cyanobacteria/Melainabacteria group; Cyanobacteria; Synechococcales; Acaryochloridaceae; Acaryochloris;
TRINITY_DN476060_c0_g2_i2	0	0	0	0	0	0	0	0	0	1.6415	5.509	0	0	0	0	2.6815	7.122	0	K02689	psaA	TRINITY_DN476060_c0_g2_i2	NCBI; cellular organisms; Bacteria; Terrabacteria group; Cyanobacteria/Melainabacteria group; Cyanobacteria; Synechococcales; Acaryochloridaceae; Acaryochloris;
TRINITY_DN2625_c0_g2_i1	0	0	0	0	0	0	0	0	0	0	24.4335	0	0	0.1175	0	0.2355	13.9635	0	K02689	psaA	TRINITY_DN2625_c0_g2_i1	NCBI; cellular organisms; Eukaryota; Viridiplantae; Chlorophyta; Ulvophyceae; TCBD clade; Cladophorales; Siphonocladaceae; Boodlea; Boodlea composita;
TRINITY_DN2625_c0_g2_i3	0	0	0	0	0	0	0	0	0	0	0	0	0	0	0	0	0.9515	0.7705	K02689	psaA	TRINITY_DN2625_c0_g2_i3	NCBI; cellular organisms; Eukaryota; Viridiplantae; Chlorophyta; Ulvophyceae; TCBD clade; Cladophorales; Siphonocladaceae; Boodlea; Boodlea composita;
TRINITY_DN323798_c0_g1_i1	0	0	0	0	0	0	0	0	0	0	4.7975	0	0	0	0	0	6.0805	0	K02689	psaA	TRINITY_DN323798_c0_g1_i1	NCBI; cellular organisms; Eukaryota; Viridiplantae; Chlorophyta; Ulvophyceae; TCBD clade; Cladophorales; Siphonocladaceae; Boodlea; Boodlea composita;
TRINITY_DN1417_c0_g1_i1	0	1.2335	0	61.4065	65.6805	0	0	0	0	15.2745	21.0145	0	0	0	0	1.792	0	0	K02689	psaA	TRINITY_DN1417_c0_g1_i1	NCBI; cellular organisms; Eukaryota; Sar; Alveolata; Dinophyceae; Suessiales; Symbiodiniaceae;
TRINITY_DN1417_c0_g1_i10	0.784	150.831	0	0	0	16.2805	0.7885	0	0	0	0	0	0	0	0	0	0	0	K02689	psaA	TRINITY_DN1417_c0_g1_i10	NCBI; cellular organisms; Eukaryota; Sar; Alveolata; Dinophyceae; Suessiales; Symbiodiniaceae;
TRINITY_DN1417_c0_g1_i11	0.5115	0	0	0.817	0	0	0	0	0	0	0	0	0	0	0	0	0	0	K02689	psaA	TRINITY_DN1417_c0_g1_i11	NCBI; cellular organisms; Eukaryota; Sar; Alveolata; Dinophyceae; Suessiales; Symbiodiniaceae;
TRINITY_DN1417_c0_g1_i12	537.303	437.659	453.204	386.104	524.66	978.213	235.517	45.726	189.973	52.0405	217.188	349.5	1.721	8.9045	42.238	109.053	96.06	124.15	K02689	psaA	TRINITY_DN1417_c0_g1_i12	NCBI; cellular organisms; Eukaryota; Sar; Alveolata; Dinophyceae; Suessiales; Symbiodiniaceae;
TRINITY_DN1417_c0_g1_i17	7.3125	2.1515	6.9545	185.77	0	0	0	0	2.0265	10.5915	0	0	0	0	5.3005	20.59	0	0	K02689	psaA	TRINITY_DN1417_c0_g1_i17	NCBI; cellular organisms; Eukaryota; Sar; Alveolata; Dinophyceae; Suessiales; Symbiodiniaceae;
TRINITY_DN1417_c0_g1_i19	15.408	33.5725	0	48.3875	89.2715	0	0	0	0	0	0	0	0	0	0	0	26.531	0	K02689	psaA	TRINITY_DN1417_c0_g1_i19	NCBI; cellular organisms; Eukaryota; Sar; Alveolata; Dinophyceae; Suessiales; Symbiodiniaceae;
TRINITY_DN1417_c0_g1_i20	0	0	0	0	0	0	0	0	0	11.7795	0	0	0	0	0	1.7505	0	0	K02689	psaA	TRINITY_DN1417_c0_g1_i20	NCBI; cellular organisms; Eukaryota; Sar; Alveolata; Dinophyceae; Suessiales; Symbiodiniaceae;
TRINITY_DN1417_c0_g1_i21	0.9865	3.684	0	2.2635	19.9415	5.9495	2.7775	0	0	0	2.6025	1.4835	0	0	0.371	0	4.1325	2.21	K02689	psaA	TRINITY_DN1417_c0_g1_i21	NCBI; cellular organisms; Eukaryota; Sar; Alveolata; Dinophyceae; Suessiales; Symbiodiniaceae;
TRINITY_DN1417_c0_g1_i23	22.005	92.938	0	114.481	85.2035	0	0	0	0	9.9705	29.914	0	0	0	0	0	12.442	0	K02689	psaA	TRINITY_DN1417_c0_g1_i23	NCBI; cellular organisms; Eukaryota; Sar; Alveolata; Dinophyceae; Suessiales; Symbiodiniaceae;
TRINITY_DN1417_c0_g1_i24	0.5965	0.322	0	0	0	0	0	0	0	0	0	0	0	0	0	7.794	0.7105	0	K02689	psaA	TRINITY_DN1417_c0_g1_i24	NCBI; cellular organisms; Eukaryota; Sar; Alveolata; Dinophyceae; Suessiales; Symbiodiniaceae;
TRINITY_DN1417_c0_g1_i26	0	8.728	0	6.8595	5.8085	0	0	5.6565	0	0	0	0	0	0	0	0	0	0	K02689	psaA	TRINITY_DN1417_c0_g1_i26	NCBI; cellular organisms; Eukaryota; Sar; Alveolata; Dinophyceae; Suessiales; Symbiodiniaceae;
TRINITY_DN1417_c0_g1_i28	1.9415	0	2.957	8.213	0.7095	6.305	0	5.3095	7.3255	0.8285	3.483	2.28	0	0	1.4075	2.176	0	0	K02689	psaA	TRINITY_DN1417_c0_g1_i28	NCBI; cellular organisms; Eukaryota; Sar; Alveolata; Dinophyceae; Suessiales; Symbiodiniaceae;
TRINITY_DN1417_c0_g1_i31	2.383	7.968	0	1.5745	6.313	1.959	0	1.478	0	0.652	0.6195	0	0	0	0.193	0.7295	0	0	K02689	psaA	TRINITY_DN1417_c0_g1_i31	NCBI; cellular organisms; Eukaryota; Sar; Alveolata; Dinophyceae; Suessiales; Symbiodiniaceae;
TRINITY_DN1417_c0_g1_i32	0	0	0	10.914	90.566	0	1.085	0	0	4.1225	24.658	0	0	0	0	0	14.6165	5.809	K02689	psaA	TRINITY_DN1417_c0_g1_i32	NCBI; cellular organisms; Eukaryota; Sar; Alveolata; Dinophyceae; Suessiales; Symbiodiniaceae;
TRINITY_DN1417_c0_g1_i5	0	6.9205	0	3.2895	12.4305	1.529	9.3395	2.3395	0	0	0	0	1.06	0	0	1.7055	5.433	0.7395	K02689	psaA	TRINITY_DN1417_c0_g1_i5	NCBI; cellular organisms; Eukaryota; Sar; Alveolata; Dinophyceae; Suessiales; Symbiodiniaceae;
TRINITY_DN1417_c0_g1_i6	1.889	3.2755	0	0	19.6945	0	0	0	0	0	1.5795	0	0	0	0	0.8605	1.396	0	K02689	psaA	TRINITY_DN1417_c0_g1_i6	NCBI; cellular organisms; Eukaryota; Sar; Alveolata; Dinophyceae; Suessiales; Symbiodiniaceae;
TRINITY_DN1417_c0_g1_i9	0	51.251	0	0	49.5205	0	0	0	0	0	0	0	0	0	0	0	3.9335	0	K02689	psaA	TRINITY_DN1417_c0_g1_i9	NCBI; cellular organisms; Eukaryota; Sar; Alveolata; Dinophyceae; Suessiales; Symbiodiniaceae;
TRINITY_DN192278_c1_g1_i1	0	0	0	4.7735	0	0	0	0	0	0.799	0	0	0	0	0	0	0	0	K02689	psaA	TRINITY_DN192278_c1_g1_i1	NCBI; cellular organisms; Eukaryota; Rhodophyta; Florideophyceae; Rhodymeniophycidae;
TRINITY_DN107380_c0_g4_i2	0	0	0	0	0	0	0	0	0	0	6.155	0	0	0.968	0	0	0	0	K02689	psaA	TRINITY_DN107380_c0_g4_i2	NCBI; cellular organisms; Eukaryota; Viridiplantae; Chlorophyta; Ulvophyceae; OUU clade;
TRINITY_DN190176_c0_g1_i1	0	0	0	0	0	0	0	0	0	2.821	0	0	0	0	0	0.763	2.584	0	K02689	psaA	TRINITY_DN190176_c0_g1_i1	NCBI; cellular organisms; Bacteria; Terrabacteria group; Cyanobacteria/Melainabacteria group; Cyanobacteria; Synechococcales; Acaryochloridaceae; Acaryochloris; unclassified Acaryochloris;
TRINITY_DN3871_c1_g1_i2	0	0	0	0	0	0	0	0	0	35.0085	0	1.7575	0	0	0	0.909	0	0	K02689	psaA	TRINITY_DN3871_c1_g1_i2	NCBI; cellular organisms; Eukaryota; Sar;
TRINITY_DN3871_c1_g1_i3	0	0	0	0	0	0	0	0	0	0	1.826	0	0	0	0	0	2.108	0	K02689	psaA	TRINITY_DN3871_c1_g1_i3	NCBI; cellular organisms; Eukaryota; Sar;
TRINITY_DN3080_c3_g2_i1	0	0	3.455	14.3315	0	0	0	0	0	0	46.8905	0	0	1.5695	0	3.209	23.5585	21.8415	K02703	psbA	TRINITY_DN3080_c3_g2_i1	NCBI;
TRINITY_DN59308_c0_g4_i1	0	1.676	0	0	1.7955	0	0	0	0	12.235	0	0	0	0	0	0	0	0	K02703	psbA	TRINITY_DN59308_c0_g4_i1	NCBI;
TRINITY_DN120_c2_g1_i5	0	0	0	5.344	2.079	0	0	5.237	0	9.525	4.6	11.0435	0	57.52	0	1.178	1.35	7.4335	K02703	psbA	TRINITY_DN120_c2_g1_i5	NCBI;
TRINITY_DN52498_c0_g1_i1	0	0	0	0	0	0	0	0	0	0	21.784	0	0	0	0	0.8975	0	0	K02703	psbA	TRINITY_DN52498_c0_g1_i1	NCBI;
TRINITY_DN70591_c0_g1_i5	0	0	0	2.7575	0	0	0	0	0	0	0	0	0	0	0	1.2565	0	0	K02703	psbA	TRINITY_DN70591_c0_g1_i5	NCBI;
TRINITY_DN614_c0_g1_i11	0	0	0	0	0	0	0	118.887	0	0	0	0	0	2.9485	0	0	3.074	0	K02703	psbA	TRINITY_DN614_c0_g1_i11	NCBI;
TRINITY_DN614_c0_g1_i5	0	0	0	0	0	0	0	0	0	0	100.322	0	0	0	0	0	550.039	0	K02703	psbA	TRINITY_DN614_c0_g1_i5	NCBI;
TRINITY_DN614_c0_g1_i6	11.2895	0	0	0	15.635	0	1245.05	579.597	0	7694.23	1196.57	0	377.596	81.3875	5.4045	91.403	157.677	0	K02703	psbA	TRINITY_DN614_c0_g1_i6	NCBI;
TRINITY_DN273_c8_g1_i1	0	5.504	0	0	0	0	0	11	0	18.7655	7.8235	0	0	0	0	0	1.1185	0	K02703	psbA	TRINITY_DN273_c8_g1_i1	NCBI; cellular organisms; Bacteria; Terrabacteria group; Cyanobacteria/Melainabacteria group; Cyanobacteria;
TRINITY_DN7434_c0_g1_i11	0	0	0	81.1245	0	0	0	0	0	0	0	0	0	0	0	4.668	0	0	K02703	psbA	TRINITY_DN7434_c0_g1_i11	NCBI; cellular organisms; Bacteria; Terrabacteria group; Cyanobacteria/Melainabacteria group; Cyanobacteria;
TRINITY_DN7434_c0_g1_i2	0	0	0	38.28	0	0	0	0	0	0	0	0	0	0	0	1.739	0	0	K02703	psbA	TRINITY_DN7434_c0_g1_i2	NCBI; cellular organisms; Bacteria; Terrabacteria group; Cyanobacteria/Melainabacteria group; Cyanobacteria;
TRINITY_DN7434_c0_g2_i1	0	0	0	0	0	0	0	0	0	17.741	0	0	0	0	0	19.4565	0	0	K02703	psbA	TRINITY_DN7434_c0_g2_i1	NCBI; cellular organisms; Bacteria; Terrabacteria group; Cyanobacteria/Melainabacteria group; Cyanobacteria;
TRINITY_DN61074_c0_g1_i1	0	0	0	0	0	0	0	0	0	0	6.0755	0	0	0	0	0	0.8225	0	K02703	psbA	TRINITY_DN61074_c0_g1_i1	NCBI; cellular organisms; Bacteria; Terrabacteria group; Cyanobacteria/Melainabacteria group; Cyanobacteria;
TRINITY_DN70591_c0_g1_i2	0	0	0	0	0	0	0	0	0	1.7105	0	0	0	0	0	8.0675	0	0	K02703	psbA	TRINITY_DN70591_c0_g1_i2	NCBI; cellular organisms; Bacteria; Terrabacteria group; Cyanobacteria/Melainabacteria group; Cyanobacteria;
TRINITY_DN274669_c0_g1_i1	0	0	0	0	0	0	0	0	0	0	9.725	0	0	0	0	0	1.414	0	K02703	psbA	TRINITY_DN274669_c0_g1_i1	NCBI; cellular organisms; Bacteria; Terrabacteria group; Cyanobacteria/Melainabacteria group; Cyanobacteria;
TRINITY_DN274669_c0_g2_i1	0	0	0	0	0	0	0	0	0	0	21.1475	0	0	0	0	0	4.808	0	K02703	psbA	TRINITY_DN274669_c0_g2_i1	NCBI; cellular organisms; Bacteria; Terrabacteria group; Cyanobacteria/Melainabacteria group; Cyanobacteria;
TRINITY_DN190929_c0_g1_i1	0	0	0	0	6.748	0	0	18.928	0	0	0	0	0	0	0	0	0	0	K02703	psbA	TRINITY_DN190929_c0_g1_i1	NCBI; cellular organisms; Bacteria; Terrabacteria group; Cyanobacteria/Melainabacteria group; Cyanobacteria;
TRINITY_DN493756_c0_g1_i1	0	0	0	5.293	0	0	0	0	0	0	0	0	2.49	0	0	0	0	0	K02703	psbA	TRINITY_DN493756_c0_g1_i1	NCBI; cellular organisms; Bacteria; Terrabacteria group; Cyanobacteria/Melainabacteria group; Cyanobacteria;
TRINITY_DN951251_c0_g1_i1	0	0	0	0	0	0	0	0	0	0	0	0	0	0	0	1.279	7.366	0	K02703	psbA	TRINITY_DN951251_c0_g1_i1	NCBI; cellular organisms; Bacteria; Terrabacteria group; Cyanobacteria/Melainabacteria group; Cyanobacteria;
TRINITY_DN157908_c0_g1_i8	0	0	0	66.681	0	0	0	0	0	0	0	0	0	0	0	14.2615	0	2.6905	K02703	psbA	TRINITY_DN157908_c0_g1_i8	NCBI; cellular organisms; Bacteria; Terrabacteria group; Cyanobacteria/Melainabacteria group; Cyanobacteria; Nostocales;
TRINITY_DN273_c5_g1_i1	0	0	0	0	0	0	0	0	0	0	7.2355	0	0	0	0	0	34.755	7.3375	K02703	psbA	TRINITY_DN273_c5_g1_i1	NCBI; cellular organisms; Eukaryota;
TRINITY_DN59308_c2_g1_i2	0	0	0	0	0	0	0	0	0	0	15.552	0	0	0	0	0	14.038	0	K02703	psbA	TRINITY_DN59308_c2_g1_i2	NCBI; cellular organisms; Eukaryota;
TRINITY_DN120_c2_g1_i6	0	0	0	4.494	0	0	0	0	0	0	3.7805	3.5595	0	2.1565	1.143	0	7.096	4.4	K02703	psbA	TRINITY_DN120_c2_g1_i6	NCBI; cellular organisms; Eukaryota;
TRINITY_DN52310_c0_g1_i2	0	0	0	0.931	0	0	0	0	0	1.5915	54.914	0.819	0	0	0	0	2.0605	1.2475	K02703	psbA	TRINITY_DN52310_c0_g1_i2	NCBI; cellular organisms; Eukaryota;
TRINITY_DN57_c0_g3_i1	0	0	0	32.179	0	0	0	0.571	0	0	708.429	0	0	11.149	0.418	3.8935	163.216	16.4	K02703	psbA	TRINITY_DN57_c0_g3_i1	NCBI; cellular organisms; Eukaryota;
TRINITY_DN110295_c0_g1_i1	0	0	0	0	0	0	0	0	0	0	0	2.908	0	0	0	0	0	5.0395	K02703	psbA	TRINITY_DN110295_c0_g1_i1	NCBI; cellular organisms; Eukaryota;
TRINITY_DN3080_c0_g1_i3	0	0	0	0	0	0	0	0	0	0	0	1.2935	0	0	0.7785	0	0	0	K02703	psbA	TRINITY_DN3080_c0_g1_i3	NCBI; cellular organisms; Eukaryota; Sar; Stramenopiles; Ochrophyta; Bacillariophyta;
TRINITY_DN52041_c2_g2_i1	0	0	0	0.625	0	0	0	0	0	0	0.553	2.187	0	0	0	0	0	8.374	K02703	psbA	TRINITY_DN52041_c2_g2_i1	NCBI; cellular organisms; Eukaryota; Sar; Alveolata; Dinophyceae;
TRINITY_DN52310_c0_g1_i3	0	0	0	0	0	0	0	0	0	0	0	0.8575	0	0	0	0	0	1.705	K02703	psbA	TRINITY_DN52310_c0_g1_i3	NCBI; cellular organisms; Eukaryota; Sar; Alveolata; Dinophyceae;
TRINITY_DN52310_c0_g1_i5	0	0.547	0.5875	0	0	0	0	0	0	0.2845	0.8785	3.8495	0	0	0.075	0	0	0.4405	K02703	psbA	TRINITY_DN52310_c0_g1_i5	NCBI; cellular organisms; Eukaryota; Sar; Alveolata; Dinophyceae;
TRINITY_DN52310_c0_g1_i7	0	0.547	0.5875	0	0	0	0	0	0	0.2845	0	0	0	0	0	0	0	0.4405	K02703	psbA	TRINITY_DN52310_c0_g1_i7	NCBI; cellular organisms; Eukaryota; Sar; Alveolata; Dinophyceae;
TRINITY_DN57802_c5_g1_i1	0	0	2.0855	0	0	0	0	0	0	0.657	0	1.317	0	0	2.0575	0	4.1765	0.9785	K02703	psbA	TRINITY_DN57802_c5_g1_i1	NCBI; cellular organisms; Eukaryota; Sar; Alveolata; Dinophyceae;
TRINITY_DN192685_c0_g1_i3	0	0	0	1.6715	0	0	0	0	0.6345	0	0	0	0	0	0	0.7295	0	0	K02703	psbA	TRINITY_DN192685_c0_g1_i3	NCBI; cellular organisms; Eukaryota; Sar; Alveolata; Dinophyceae;
TRINITY_DN120_c5_g1_i3	0	0	0	86.6285	0	0	0	0	0	0	0	0	0	0	0	0	0	8.365	K02703	psbA	TRINITY_DN120_c5_g1_i3	NCBI; cellular organisms; Eukaryota; Sar; Stramenopiles; Ochrophyta; PX clade; Phaeophyceae;
TRINITY_DN52041_c0_g2_i1	0	0	0	19.166	0	0	0	1.913	0	1.691	3.386	3.299	0	0	0	5.128	0	1.382	K02703	psbA	TRINITY_DN52041_c0_g2_i1	NCBI; cellular organisms; Eukaryota; Sar; Stramenopiles; Ochrophyta; PX clade; Phaeophyceae;
TRINITY_DN52041_c0_g2_i3	0	0	0	0	0	0	0	0	0	0	1.777	0	0	0	0	0	0	4.378	K02703	psbA	TRINITY_DN52041_c0_g2_i3	NCBI; cellular organisms; Eukaryota; Sar; Stramenopiles; Ochrophyta; PX clade; Phaeophyceae;
TRINITY_DN273_c0_g2_i3	69.3165	1.092	74.603	13.5095	98.162	186.492	1420.92	33.7845	6326.6	370.368	1128.66	7420.79	49.943	15.019	1225.76	23.8765	287.592	1771.96	K02703	psbA	TRINITY_DN273_c0_g2_i3	NCBI; cellular organisms; Eukaryota; Viridiplantae; Chlorophyta;
TRINITY_DN3080_c4_g1_i1	0	0	0	0	0	0	0	0	0	0	87.5915	0	0	0	0	0	580.01	0	K02703	psbA	TRINITY_DN3080_c4_g1_i1	NCBI; cellular organisms; Eukaryota; Viridiplantae; Chlorophyta;
TRINITY_DN7434_c1_g1_i3	0	0	1.03	0	0.854	0	0	0	0	0	11.253	0	0.101	0.88	0	0.449	3.008	0	K02703	psbA	TRINITY_DN7434_c1_g1_i3	NCBI; cellular organisms; Eukaryota; Viridiplantae; Chlorophyta;
TRINITY_DN7434_c1_g1_i5	0	0	0	17.1995	0	2.8435	0	0	0	0	11.9085	0	0	0	0	0	3.548	0	K02703	psbA	TRINITY_DN7434_c1_g1_i5	NCBI; cellular organisms; Eukaryota; Viridiplantae; Chlorophyta;
TRINITY_DN120_c0_g1_i13	0	0	0	0	4.6385	0	0	4.361	0	3.2225	69.994	0	0	0	2.8095	0	10.071	0	K02703	psbA	TRINITY_DN120_c0_g1_i13	NCBI; cellular organisms; Eukaryota; Viridiplantae; Chlorophyta;
TRINITY_DN120_c0_g1_i7	0	0	0	0	0	0	0	0	0	0	65.166	0	0	6.823	0	0.398	163.196	0	K02703	psbA	TRINITY_DN120_c0_g1_i7	NCBI; cellular organisms; Eukaryota; Viridiplantae; Chlorophyta;
TRINITY_DN98958_c0_g2_i1	0	1.356	0	0	0	0	0	350.345	0	0	0	0	0	39.9895	0	0.707	3.305	0	K02703	psbA	TRINITY_DN98958_c0_g2_i1	NCBI; cellular organisms; Eukaryota; Viridiplantae; Chlorophyta;
TRINITY_DN98958_c0_g2_i2	0	0	0	0	0	0	0	0	0	0	25.7895	0	0	0	0	0.707	24.79	0	K02703	psbA	TRINITY_DN98958_c0_g2_i2	NCBI; cellular organisms; Eukaryota; Viridiplantae; Chlorophyta;
TRINITY_DN273_c0_g2_i5	0	16.687	0	7.7125	1.2635	0	0	5596.72	0	6522.65	69.2825	2.024	0	11.333	0.3445	215.553	43.4015	0	K02703	psbA	TRINITY_DN273_c0_g2_i5	NCBI; cellular organisms; Eukaryota; Viridiplantae;
TRINITY_DN273_c2_g1_i1	0	0	0	0	0	0	724.527	7.8755	0	0	0	0	78.468	29.2955	0	0	0	0	K02703	psbA	TRINITY_DN273_c2_g1_i1	NCBI; cellular organisms; Eukaryota; Viridiplantae; Chlorophyta; Ulvophyceae; TCBD clade; Bryopsidales;
TRINITY_DN120_c0_g1_i1	6.448	0	0	7.835	32.7535	0	252.555	0	0	215.641	141.604	0	701.178	0	0.2695	52.131	130.153	0	K02703	psbA	TRINITY_DN120_c0_g1_i1	NCBI; cellular organisms; Eukaryota; Viridiplantae; Chlorophyta; Ulvophyceae; TCBD clade; Bryopsidales;
TRINITY_DN120_c0_g1_i10	11.1555	0	0	0	5.5285	0	46.913	0	0	28.2555	55.74	0	1205.21	0.719	0	50.8415	121.62	0	K02703	psbA	TRINITY_DN120_c0_g1_i10	NCBI; cellular organisms; Eukaryota; Viridiplantae; Chlorophyta; Ulvophyceae; TCBD clade; Bryopsidales;
TRINITY_DN120_c0_g1_i11	0	0	0	0	0	0	0	0	0	0	36.0015	0	0	0	0	0	65.8305	0	K02703	psbA	TRINITY_DN120_c0_g1_i11	NCBI; cellular organisms; Eukaryota; Viridiplantae; Chlorophyta; Ulvophyceae; TCBD clade; Bryopsidales;
TRINITY_DN120_c0_g1_i12	12.7685	0	0	8.7855	1.17	0	512.547	311.801	0.597	3422.07	805.553	0	441.611	48.938	3.337	67.183	210.656	0.351	K02703	psbA	TRINITY_DN120_c0_g1_i12	NCBI; cellular organisms; Eukaryota; Viridiplantae; Chlorophyta; Ulvophyceae; TCBD clade; Bryopsidales;
TRINITY_DN120_c0_g1_i9	0	0	0	0	0	0	331.765	1.7355	0	0	0	0	283.901	148.413	0	0	0	0	K02703	psbA	TRINITY_DN120_c0_g1_i9	NCBI; cellular organisms; Eukaryota; Viridiplantae; Chlorophyta; Ulvophyceae; TCBD clade; Bryopsidales;
TRINITY_DN120_c3_g1_i1	0	0	0	0	0	0	0	0	0	0	9.6115	0	0	0	0	0	20.877	0	K02703	psbA	TRINITY_DN120_c3_g1_i1	NCBI; cellular organisms; Eukaryota; Viridiplantae; Chlorophyta; Ulvophyceae; TCBD clade; Bryopsidales;
TRINITY_DN18899_c0_g1_i1	0	0	0	0	88.0275	0	2090.12	0	0	765.676	571.234	0	697.127	0	0	44.501	284.788	0	K02703	psbA	TRINITY_DN18899_c0_g1_i1	NCBI; cellular organisms; Eukaryota; Viridiplantae; Chlorophyta; Ulvophyceae; TCBD clade; Bryopsidales;
TRINITY_DN614_c0_g1_i8	0	0	0	0	0	0	0	0	0	0	0	0	0	0	2.8	0	2.031	0	K02703	psbA	TRINITY_DN614_c0_g1_i8	NCBI; cellular organisms; Eukaryota; Viridiplantae; Chlorophyta; Ulvophyceae; TCBD clade; Bryopsidales;
TRINITY_DN38034_c2_g1_i1	0	0	0	0	0	0	0	0	0	0	21.993	0	0	0	0	0	0.9515	0	K02703	psbA	TRINITY_DN38034_c2_g1_i1	NCBI; cellular organisms;
TRINITY_DN120_c2_g1_i9	0	0	0	0	0	0	0	0	0	0	0	397.034	0	0	0	0	0	45.508	K02703	psbA	TRINITY_DN120_c2_g1_i9	NCBI; cellular organisms;
TRINITY_DN57802_c2_g1_i1	0	0	0	0	0	0	0	0	0	0	85.2265	0	0	0	0	0	7.1445	0	K02703	psbA	TRINITY_DN57802_c2_g1_i1	NCBI; cellular organisms;
TRINITY_DN57_c0_g1_i11	0	23.104	54.619	0.0255	0	0.01	10.556	90.6005	2600.31	0	1.817	0	0	0	173.557	0.011	9.421	0.0245	K02703	psbA	TRINITY_DN57_c0_g1_i11	NCBI; cellular organisms;
TRINITY_DN57_c0_g1_i4	0	0	0	0.4555	0	0.2715	0	0	0	0	1.457	0	0	0.2055	0	0.404	0	0.6945	K02703	psbA	TRINITY_DN57_c0_g1_i4	NCBI; cellular organisms;
TRINITY_DN342774_c1_g2_i3	0	0	0	0	0	0	0	0	0	0	0	1.286	0	0	0	0	0	0.7395	K02703	psbA	TRINITY_DN342774_c1_g2_i3	NCBI; cellular organisms;
TRINITY_DN548598_c0_g1_i1	0	0	0	3.3055	0	0	0	0	0	2.6905	0	5.593	0	0	0	0	0	31.063	K02703	psbA	TRINITY_DN548598_c0_g1_i1	NCBI; cellular organisms;
TRINITY_DN218701_c0_g2_i1	0	0	0	0	112.172	10.162	0	0	35.758	368.806	1280.11	676.864	0	6.484	12.839	0	276.625	176.863	K02703	psbA	TRINITY_DN218701_c0_g2_i1	NCBI; cellular organisms;
TRINITY_DN229044_c0_g1_i1	0	0	0	0	0	0	0	0	0	0	26.607	0	2.7105	0	0	7.3045	26.816	0	K02703	psbA	TRINITY_DN229044_c0_g1_i1	NCBI; cellular organisms;
TRINITY_DN195450_c0_g1_i2	0	0	0	0	0	0	0	0	0	0	22.418	0	0	0	0	0	32.6905	0	K02703	psbA	TRINITY_DN195450_c0_g1_i2	NCBI; cellular organisms;
TRINITY_DN767_c0_g3_i1	5729.3	6309.14	6416.99	6882.61	5960.8	20368.4	1213.09	391.322	1201.45	501.349	865.989	3104.22	28.1095	77.129	495.591	945.538	1194.35	1665.76	K02703	psbA	TRINITY_DN767_c0_g3_i1	NCBI; cellular organisms; Eukaryota; Sar; Alveolata; Dinophyceae; Suessiales; Symbiodiniaceae;
TRINITY_DN209624_c0_g1_i2	0	17.7315	0	0	3.798	0	0	57.216	0	118.903	11.4935	0	0	0	0	0	6.034	0	K02703	psbA	TRINITY_DN209624_c0_g1_i2	NCBI; cellular organisms; Bacteria; Terrabacteria group; Cyanobacteria/Melainabacteria group; Cyanobacteria; Oscillatoriophycideae;
TRINITY_DN61074_c0_g2_i2	0	0	0	0	0	0	0	0	0	0	32.8245	0	0	0	0	0	0.6815	0	K02703	psbA	TRINITY_DN61074_c0_g2_i2	NCBI; cellular organisms; Bacteria; Terrabacteria group; Cyanobacteria/Melainabacteria group; Cyanobacteria; Pseudanabaenales;
TRINITY_DN57024_c0_g1_i1	0	0	0	0	0	0	0	0	0	2.26	0	22.3745	0	0	0	0	0	0	K05376	cpeA/mpeA	TRINITY_DN57024_c0_g1_i1	NCBI; cellular organisms; Bacteria; Terrabacteria group; Cyanobacteria/Melainabacteria group; Cyanobacteria;
TRINITY_DN627967_c0_g1_i1	0	0	0	11.261	0	0	0	0	0	0	0	0	0	0	0	2.603	0	0	K05376	cpeA/mpeA	TRINITY_DN627967_c0_g1_i1	NCBI; cellular organisms; Bacteria; Terrabacteria group; Cyanobacteria/Melainabacteria group; Cyanobacteria;
TRINITY_DN992245_c0_g1_i1	0	0	0	0	6.525	0	0	0	0	0	0	0	0	0	0	0	1.9925	0	K05376	cpeA/mpeA	TRINITY_DN992245_c0_g1_i1	NCBI; cellular organisms; Eukaryota; Rhodophyta;
TRINITY_DN794895_c0_g1_i1	0	0	0	0	0	0	0	24.402	0	1.541	1.6585	0	0	0	0	0	0	0	K05383	cpeT	TRINITY_DN794895_c0_g1_i1	NCBI; cellular organisms; Bacteria; Terrabacteria group; Cyanobacteria/Melainabacteria group; Cyanobacteria;
TRINITY_DN190003_c0_g1_i1	0	0	0	1.12	0	0	0	0	0	0	10.327	0	0	0.2345	0	0	0	0	K08907	LCHA1	TRINITY_DN190003_c0_g1_i1	NCBI; cellular organisms; Eukaryota; Viridiplantae; Chlorophyta;
TRINITY_DN113293_c0_g1_i1	0	0	0	0	0	0	1.751	0	0	12.0395	0	0	1.6495	0	0	0	0	0	K08907	LCHA1	TRINITY_DN113293_c0_g1_i1	NCBI; cellular organisms; Eukaryota; Viridiplantae; Chlorophyta;
TRINITY_DN975993_c0_g1_i1	0	0	0	0	0	0	3.6585	0	5.849	0	0	8.871	0	0	3.6375	0.449	0	2.1555	K08907	LCHA1	TRINITY_DN975993_c0_g1_i1	NCBI; cellular organisms; Eukaryota; Viridiplantae; Chlorophyta;
TRINITY_DN877944_c0_g1_i1	0	0	0	1.911	0.788	0	8.4785	0	0	2.429	4.347	0	4.234	0	0	0.415	4.48	0	K08907	LCHA1	TRINITY_DN877944_c0_g1_i1	NCBI; cellular organisms; Eukaryota; Viridiplantae; Chlorophyta;
TRINITY_DN36643_c0_g1_i1	4.471	0	0	0.8885	0.1895	2.2585	14.5655	0	0.6795	7.9265	3.5835	0	0	0.162	0	0	0	0	K08907	LCHA1	TRINITY_DN36643_c0_g1_i1	NCBI; cellular organisms; Eukaryota; Viridiplantae;
TRINITY_DN36643_c0_g1_i2	0	8.559	0	0	0	0	0	515.466	0	337.603	5.0985	0	0	0.1465	0	58.6725	5.926	0	K08907	LCHA1	TRINITY_DN36643_c0_g1_i2	NCBI; cellular organisms; Eukaryota; Viridiplantae;
TRINITY_DN36643_c0_g1_i3	0	0	0.4525	0.8885	0.1895	0	0	0	76.253	0	3.5835	0	0	0.162	34.587	0	0	0	K08907	LCHA1	TRINITY_DN36643_c0_g1_i3	NCBI; cellular organisms; Eukaryota; Viridiplantae;
TRINITY_DN36643_c0_g2_i1	0	0	0	0	2.9525	9.522	0	0	5.3165	2.9815	20.035	20.4465	0	0	1.782	0	11.9165	10.941	K08907	LCHA1	TRINITY_DN36643_c0_g2_i1	NCBI; cellular organisms; Eukaryota; Viridiplantae;
TRINITY_DN788556_c0_g1_i1	0	0	0	0	0	0	0	19.894	0	0	0	0	0	0	0	8.9655	0	0	K08907	LCHA1	TRINITY_DN788556_c0_g1_i1	NCBI; cellular organisms; Eukaryota; Viridiplantae;
TRINITY_DN190003_c0_g1_i2	0	0	0	1.642	0	0	0	0	0	0	0	0	0	0	0	0	0	4.6595	K08907	LCHA1	TRINITY_DN190003_c0_g1_i2	NCBI; cellular organisms; Eukaryota; Viridiplantae;
TRINITY_DN877304_c0_g1_i2	0	1.13	0.446	0	0	0.391	0	1.7085	94.425	0	0	0	0	0	3.573	0	0	0	K08907	LCHA1	TRINITY_DN877304_c0_g1_i2	NCBI; cellular organisms; Eukaryota; Viridiplantae;
TRINITY_DN910649_c0_g1_i1	0	0	0	0	0	0	0	12.4515	0	0	0	0	3.0435	0	0	0	0	0	K08907	LCHA1	TRINITY_DN910649_c0_g1_i1	NCBI; cellular organisms; Eukaryota; Sar; Stramenopiles; Ochrophyta; Bacillariophyta; Coscinodiscophyceae; Chaetocerotophycidae; Chaetocerotales; Chaetocerotaceae; Chaetoceros;
TRINITY_DN128898_c0_g1_i1	0	0	0	0	0	0	0	0	0	0	0	3.246	0.25	0	2.6055	0	0.955	0.5515	K08907	LCHA1	TRINITY_DN128898_c0_g1_i1	NCBI; cellular organisms; Eukaryota; Viridiplantae; Chlorophyta; Ulvophyceae; TCBD clade; Bryopsidales; Ostreobineae; Ostreobiaceae; Ostreobium; Ostreobium quekettii;
TRINITY_DN36643_c0_g1_i4	0	0	0	0	0	0	0	0	0	0	0	0	0	0.9975	0	0.8305	4.152	0	K08907	LCHA1	TRINITY_DN36643_c0_g1_i4	NCBI; cellular organisms; Eukaryota; Viridiplantae; Chlorophyta; core chlorophytes;
TRINITY_DN36643_c0_g1_i5	2.009	0	0	0	0	5.2995	34.225	0.739	61.074	4.933	2.6455	353.279	5.6425	1.687	139.892	0.651	31.2895	227.258	K08907	LCHA1	TRINITY_DN36643_c0_g1_i5	NCBI; cellular organisms; Eukaryota; Viridiplantae; Chlorophyta; core chlorophytes;
TRINITY_DN28831_c0_g2_i3	0	0	0	0	0	0	0	0	0	0	3.1145	0	0	0	3.5335	0	10.509	0	K08912	LHCB1	TRINITY_DN28831_c0_g2_i3	NCBI; cellular organisms; Eukaryota;
TRINITY_DN797950_c0_g1_i1	0	0	0	0	0	0	0	0	0	0	8.414	0	0	0	0	0	2.5965	0	K08912	LHCB1	TRINITY_DN797950_c0_g1_i1	NCBI; cellular organisms; Eukaryota;
TRINITY_DN174811_c0_g1_i1	0	0	0	0	0	0	0	0	0	0	3.7845	0	0	0	0	0	19.7655	0	K08912	LHCB1	TRINITY_DN174811_c0_g1_i1	NCBI; cellular organisms; Eukaryota;
TRINITY_DN28954_c0_g1_i1	0	0	0	0	0	0	11.094	0	42.7595	0	0	0	0	0	0	0	0	0	K08912	LHCB1	TRINITY_DN28954_c0_g1_i1	NCBI; cellular organisms; Eukaryota; Viridiplantae; Chlorophyta;
TRINITY_DN28954_c0_g1_i2	0	0	0	0	0	0	0	0	17.6455	0	0	0	0	0	8.774	0	0	0	K08912	LHCB1	TRINITY_DN28954_c0_g1_i2	NCBI; cellular organisms; Eukaryota; Viridiplantae; Chlorophyta;
TRINITY_DN521175_c0_g1_i1	0	0	0	0	0	0	0	0	0	1.8925	8.203	0	0	0	0	0	6.4155	0	K08912	LHCB1	TRINITY_DN521175_c0_g1_i1	NCBI; cellular organisms; Eukaryota; Viridiplantae; Chlorophyta; Ulvophyceae;
TRINITY_DN751961_c0_g1_i1	0	0	0	0	0	0	0	0	0	0	0	0	3.075	9.139	0	0	0	0	K08912	LHCB1	TRINITY_DN751961_c0_g1_i1	NCBI; cellular organisms; Eukaryota; Viridiplantae; Chlorophyta; Ulvophyceae; TCBD clade; Bryopsidales; Ostreobineae; Ostreobiaceae; Ostreobium; Ostreobium quekettii;
TRINITY_DN416044_c0_g1_i1	0	0	0	0	0	0	0	0	0	0	0	0	0	0	2.4555	0	0	14.253	K08912	LHCB1	TRINITY_DN416044_c0_g1_i1	NCBI; cellular organisms; Eukaryota; Viridiplantae; Chlorophyta; Ulvophyceae; TCBD clade; Bryopsidales; Ostreobineae; Ostreobiaceae; Ostreobium; Ostreobium quekettii;
TRINITY_DN5975_c0_g1_i1	0	0	2.4235	0	0	0	0	0	48.494	0	0	0	0	0	3.029	0	0	0	K08912	LHCB1	TRINITY_DN5975_c0_g1_i1	NCBI; cellular organisms;
TRINITY_DN478559_c0_g1_i1	0	0	0	0	0	0	0	0	0	0	6.051	0	0	1.5405	0	0	0	0	K08912	LHCB1	TRINITY_DN478559_c0_g1_i1	NCBI; cellular organisms;
TRINITY_DN24054_c0_g2_i1	0	0	0	0	0	0	0	0	0	0	0	0	0	16.884	1.648	0	0	0	K08929	pufM	TRINITY_DN24054_c0_g2_i1	NCBI; cellular organisms; Bacteria;
TRINITY_DN345046_c0_g1_i2	0	0	0	0	0	0	0	0	0	0	0	0	1.1255	1.159	0	0	0	0.5625	K08929	pufM	TRINITY_DN345046_c0_g1_i2	NCBI; cellular organisms; Bacteria;
TRINITY_DN345046_c0_g1_i3	0	0	0	0	0	0	0	0	0	0	0	0	1.1255	0	0	0	0	0.5625	K08929	pufM	TRINITY_DN345046_c0_g1_i3	NCBI; cellular organisms; Bacteria;
TRINITY_DN345046_c0_g1_i5	0	0	0	0	0	0	0	0	0	0	0	0	0	15.638	0	0	0	0.188	K08929	pufM	TRINITY_DN345046_c0_g1_i5	NCBI; cellular organisms; Bacteria;
TRINITY_DN102637_c1_g6_i1	0	0	0	0	0	0	0	0	0	0	0	0	13.5315	9.051	4.3985	0	0	5.6035	K08929	pufM	TRINITY_DN102637_c1_g6_i1	NCBI; cellular organisms; Bacteria;
TRINITY_DN618195_c0_g1_i2	0	0	0	0	0	0	0	0	0	0	1.471	0	0	0	3.665	0	0	0	K08929	pufM	TRINITY_DN618195_c0_g1_i2	NCBI; cellular organisms; Bacteria;
TRINITY_DN642467_c0_g1_i1	0	0	0	0	0	0	0	0	0	0	0	0	0	0	0	0.5725	2.342	0	K08929	pufM	TRINITY_DN642467_c0_g1_i1	NCBI; cellular organisms; Bacteria; Proteobacteria;
TRINITY_DN645266_c3_g1_i3	0	0	0	0	0	0	0.5975	1.2875	0	0	0	0	0	0	0	0	0	0	K08929	pufM	TRINITY_DN645266_c3_g1_i3	NCBI; cellular organisms; Bacteria; Proteobacteria;
TRINITY_DN102637_c1_g5_i1	0	0	0	0	0	0	0	0	0	0	0	0	0	13.1025	0.965	0	0	0	K08929	pufM	TRINITY_DN102637_c1_g5_i1	NCBI; cellular organisms; Bacteria; Proteobacteria; Alphaproteobacteria;
TRINITY_DN886299_c0_g1_i1	0	0	0	0	0	0	0	0	0	0	0	0	0	0	0.7035	0	0	1.354	K08929	pufM	TRINITY_DN886299_c0_g1_i1	NCBI; cellular organisms; Bacteria; Proteobacteria; Alphaproteobacteria; Hyphomicrobiales; Phyllobacteriaceae;
TRINITY_DN887099_c0_g1_i1	0	0	0	0	0	0	0	0	0	0	0	0	11.347	84.3655	0	0	0	9.4395	K08929	pufM	TRINITY_DN887099_c0_g1_i1	NCBI; cellular organisms; Bacteria; Proteobacteria; Alphaproteobacteria; Hyphomicrobiales; Phyllobacteriaceae;
TRINITY_DN490031_c0_g1_i1	0	0	0	0	0	0	0	0.313	0	0	0	0	8.198	0	0	0	0	7.199	K08929	pufM	TRINITY_DN490031_c0_g1_i1	NCBI; cellular organisms; Bacteria; Terrabacteria group; Chloroflexi;

## Sheet: Semi-SWEET
Transcript	JH1T	JH3T	JH4T	JH5T	JH6T	JH7T	JH1O	JH3O	JH4O	JH5O	JH6O	JH7O	JH1S	JH3S	JH4S	JH5S	JH6S	JH7S	Pfam	Gene/Protein	Taxonomy
TRINITY_DN739101_c0_g1_i1	0.579	1.944	1.413	0	0.687	0	1.362	0	0	0	0	0	0	0	0.3565	0	3.478	0	PF03083	Sugar efflux transporter for intercellular exchange	TRINITY_DN739101_c0_g1_i1	NCBI; cellular organisms; Eukaryota; Sar; Alveolata; Dinophyceae; Suessiales; Symbiodiniaceae; Symbiodinium;
TRINITY_DN739619_c0_g2_i1	5.162	0	0	0	5.3	0	0	0	0	0	0	0	0	0	3.1905	2.738	2.5715	0	PF03083	Sugar efflux transporter for intercellular exchange	TRINITY_DN739619_c0_g2_i1	NCBI; cellular organisms; Eukaryota; Sar; Alveolata; Dinophyceae; Suessiales; Symbiodiniaceae; Symbiodinium;
TRINITY_DN161875_c0_g1_i2	3.0135	0	0	0	0	0	0	0	0	0	0	0	0	0	0	1.279	0.6735	2.397	PF03083	Sugar efflux transporter for intercellular exchange	TRINITY_DN161875_c0_g1_i2	NCBI; cellular organisms; Eukaryota; Sar; Alveolata; Dinophyceae; Suessiales; Symbiodiniaceae; Symbiodinium;
TRINITY_DN378570_c0_g1_i2	0	0	0	0	0	0	0	0	0	0.8875	0.8785	0	0	0	0	1.739	2.0315	0	PF03083	Sugar efflux transporter for intercellular exchange	TRINITY_DN378570_c0_g1_i2	NCBI; cellular organisms; Eukaryota; Opisthokonta; Fungi; Fungi incertae sedis; Blastocladiomycota; Blastocladiomycota incertae sedis; Blastocladiomycetes; Blastocladiales; Blastocladiaceae; Allomyces; Allomyces macrogynus; Allomyces macrogynus ATCC 38327;
TRINITY_DN905422_c0_g1_i1	2.5635	2.4125	0	0	2.296	0	0	0	0	0	0	0	0	0	1.4675	0	0	4.3905	PF04193	PQ loop repeat	TRINITY_DN905422_c0_g1_i1	NCBI; cellular organisms; Eukaryota; Sar; Alveolata; Dinophyceae; Suessiales; Symbiodiniaceae; Symbiodinium;
TRINITY_DN811429_c0_g1_i1	0	2.806	0	0	0	0	3.004	0	0	0	0	0	0	0	0	0	1.7485	0	PF04193	PQ loop repeat	TRINITY_DN811429_c0_g1_i1	NCBI; cellular organisms; Eukaryota; Sar; Alveolata; Dinophyceae; Suessiales; Symbiodiniaceae; Symbiodinium;
TRINITY_DN850312_c0_g1_i1	0	0	0	13.3075	0	0	6.4965	0	0	0	0	0	0	0	0	0	0	0	PF04193	PQ loop repeat	TRINITY_DN850312_c0_g1_i1	NCBI; cellular organisms; Eukaryota; Sar; Alveolata; Dinophyceae; Suessiales; Symbiodiniaceae; Symbiodinium;
TRINITY_DN154328_c0_g1_i1	0	0	0	0	0	0	0	0	0.3705	1.294	1.168	0	0	0	0.91	1.066	1.251	0	PF04193	PQ loop repeat	TRINITY_DN154328_c0_g1_i1	NCBI; cellular organisms; Eukaryota; Opisthokonta; Fungi;
TRINITY_DN79138_c0_g1_i1	0	0	0	0	0	0	0.607	0	0	0	0	0	0.669	0	0	0	0.5265	0	PF04193	PQ loop repeat	TRINITY_DN79138_c0_g1_i1	NCBI; cellular organisms; Eukaryota; Viridiplantae;
TRINITY_DN79138_c0_g1_i3	0	0	0	0	0	0	0	0	0	0	0	0	4.7345	0	0	1.3915	0.404	0	PF04193	PQ loop repeat	TRINITY_DN79138_c0_g1_i3	NCBI; cellular organisms; Eukaryota; Viridiplantae;
TRINITY_DN579264_c0_g1_i1	0	0	0	0	0	0	0	0	0	0	0	0	2.0715	3.198	0	0	0	0	PF04193	PQ loop repeat	TRINITY_DN579264_c0_g1_i1	NCBI; cellular organisms; Eukaryota; Viridiplantae;
TRINITY_DN752449_c0_g1_i1	0	0	0	0	0	0	0	3.4075	0	0	0	0	0	0	2.5905	3.0745	0	0	PF04193	PQ loop repeat	TRINITY_DN752449_c0_g1_i1	NCBI; cellular organisms; Eukaryota; Viridiplantae;
TRINITY_DN187651_c0_g1_i1	0	0	0	0	0	0	0	0	0.4	0	0	0	0	0	3.872	0	0	0	PF04193	PQ loop repeat	TRINITY_DN187651_c0_g1_i1	NCBI; cellular organisms; Eukaryota; Opisthokonta; Fungi; Fungi incertae sedis;
TRINITY_DN187651_c0_g1_i2	0	0	0	0	0	0	0	0	0	0.544	0	0	0	0	0	0.7965	1.1065	0	PF04193	PQ loop repeat	TRINITY_DN187651_c0_g1_i2	NCBI; cellular organisms; Eukaryota; Opisthokonta; Fungi; Fungi incertae sedis;
TRINITY_DN198408_c0_g1_i2	0	0	0	0	0	0	0	0	1.3735	0	0	1.4145	0	0	1.1945	0	0	0	PF04193	PQ loop repeat	TRINITY_DN198408_c0_g1_i2	NCBI; cellular organisms; Eukaryota; Viridiplantae; Chlorophyta; Ulvophyceae; TCBD clade; Bryopsidales; Ostreobineae; Ostreobiaceae; Ostreobium; Ostreobium quekettii;
TRINITY_DN154328_c0_g1_i2	0	0	0	0	0	0	0	0	0	0	1.6385	0	0	0	0	0	1.6945	0	PF04193	PQ loop repeat	TRINITY_DN154328_c0_g1_i2	NCBI; cellular organisms; Eukaryota; Opisthokonta; Fungi; Fungi incertae sedis; Mucoromycota;
TRINITY_DN703219_c0_g1_i1	0	0	0	0	0	0	0	0	0	0	12.571	0	0	0	0	0	6.5805	0	PF04193	PQ loop repeat	TRINITY_DN703219_c0_g1_i1	NCBI; cellular organisms; Eukaryota; Opisthokonta; Fungi; Fungi incertae sedis; Chytridiomycota; Chytridiomycota incertae sedis;
TRINITY_DN79138_c0_g1_i2	0	0	0	0	0	0	0	0	0	0	0.612	0	0.4735	0	0	0	0	0	PF04193	PQ loop repeat	TRINITY_DN79138_c0_g1_i2	NCBI; cellular organisms; Eukaryota; Viridiplantae; Chlorophyta; core chlorophytes;
TRINITY_DN949835_c0_g1_i1	0	0	0	0	0	0	0	0	1.8505	0	0	0	0	0	1.2825	0	0	0	PF04193	PQ loop repeat	TRINITY_DN949835_c0_g1_i1	NCBI; cellular organisms; Eukaryota; Viridiplantae; Chlorophyta; core chlorophytes;
