# Supplementary material for: RNA-seq sheds light on “who is doing what” in the coral Porites lutea
Source: Microbiome. 2026 May 2;14:169. doi: 10.1186/s40168-026-02414-9 (PMC13289395; doi:10.1186/s40168-026-02414-9)
Supplement: Supplementary file 4 — Supplementary Material 3. [file 40168_2026_2414_MOESM3_ESM.xlsx]

## Sheet: README
These sheets provide abundance profiles for ROS and RNS associated transcripts
Each sheet is organised in the following structure
Col 1: Transscript ID
Col2-Col19: Coral colonies (JH1,JH3, JH4m JH5, JH6,JH7); Compartment (Tissue (T); Ostreobium-layer (O); Skeleton (S)
Col10: KO/Pfam Ids
Col11: Function
Col12: Taxonomy
			å

## Sheet: ROS
Transcript	JH1T	JH3T	JH4T	JH5T	JH6T	JH7T	JH1O	JH3O	JH4O	JH5O	JH6O	JH7O	JH1S	JH3S	JH4S	JH5S	JH6S	JH7S	Pfam	Function	Taxonomy
TRINITY_DN200715_c0_g1_i2	0	0	0	0	0.78	0	2.5145	0	0	1.561	0.829	0	9.7135	0	0	2.5245	3.8435	0	PF00080	Copper/zinc superoxide dismutase (SODC)	TRINITY_DN200715_c0_g1_i2	NCBI;
TRINITY_DN103447_c0_g1_i1	1	0.9355	0	0	0	0	3.994	1.1045	1.6485	3.961	1.03	0	0.7035	1.4375	0.2695	1.232	0	0.489	PF00080	Copper/zinc superoxide dismutase (SODC)	TRINITY_DN103447_c0_g1_i1	NCBI;
TRINITY_DN769615_c0_g1_i1	0	0	0	0	0	0	0	0	0	0	0	0	0	0	1.4845	0	0	2.833	PF00080	Copper/zinc superoxide dismutase (SODC)	TRINITY_DN769615_c0_g1_i1	NCBI; cellular organisms; Bacteria;
TRINITY_DN887061_c0_g1_i1	0	0	0	0	0	0	0	0	0	0	0	0	0.7075	0	0	0	0	10.8305	PF00080	Copper/zinc superoxide dismutase (SODC)	TRINITY_DN887061_c0_g1_i1	NCBI; cellular organisms; Bacteria;
TRINITY_DN36785_c2_g1_i1	0	0	0	0	0	0	0	0	2.9065	0.9285	0	0.499	0.218	0.4695	6.8615	0.718	5.304	2.1685	PF00080	Copper/zinc superoxide dismutase (SODC)	TRINITY_DN36785_c2_g1_i1	NCBI; cellular organisms; Eukaryota;
TRINITY_DN251118_c0_g1_i2	0	0	0	0	0	0	0	0	0	0	0	0	0	0	0.8525	0	0.2815	0.9525	PF00080	Copper/zinc superoxide dismutase (SODC)	TRINITY_DN251118_c0_g1_i2	NCBI; cellular organisms; Eukaryota;
TRINITY_DN200715_c0_g1_i3	0	0	0	0	0	0	0.77	0	0	6.2205	0	0	10.815	0	0	2.592	5.3335	0	PF00080	Copper/zinc superoxide dismutase (SODC)	TRINITY_DN200715_c0_g1_i3	NCBI; cellular organisms; Eukaryota;
TRINITY_DN797732_c0_g1_i1	0	0	0	0	0	0	0	0	0	1.99	2.017	0	0	0.9535	0	2.94	1.7265	0	PF00080	Copper/zinc superoxide dismutase (SODC)	TRINITY_DN797732_c0_g1_i1	NCBI; cellular organisms; Eukaryota;
TRINITY_DN797732_c0_g1_i2	0	0	0	0	0	0	0	1.011	0	6.8785	0	0	0.8195	0	0	0	2.481	0	PF00080	Copper/zinc superoxide dismutase (SODC)	TRINITY_DN797732_c0_g1_i2	NCBI; cellular organisms; Eukaryota;
TRINITY_DN739947_c0_g1_i1	0	3.381	0	0	0	0	0	0	0	0	0	0	0	0	0	7.316	0	0	PF00080	Copper/zinc superoxide dismutase (SODC)	TRINITY_DN739947_c0_g1_i1	NCBI; cellular organisms; Eukaryota;
TRINITY_DN174988_c0_g1_i1	1.6065	0	0	0	0	0	0	0	0	0	0	7.492	0	0	1.2175	0	0	0	PF00080	Copper/zinc superoxide dismutase (SODC)	TRINITY_DN174988_c0_g1_i1	NCBI; cellular organisms; Eukaryota;
TRINITY_DN174988_c0_g1_i2	0.75	0	0	0	0	0	0	0	0	0	0	0	0.33	0	3.9415	0	1.592	6.23	PF00080	Copper/zinc superoxide dismutase (SODC)	TRINITY_DN174988_c0_g1_i2	NCBI; cellular organisms; Eukaryota;
TRINITY_DN690419_c0_g1_i1	0	0	0	0	0	0	0	0	0	0	2.8035	0	0	0	0	0	6.191	0	PF00080	Copper/zinc superoxide dismutase (SODC)	TRINITY_DN690419_c0_g1_i1	NCBI; cellular organisms; Eukaryota;
TRINITY_DN881229_c0_g1_i1	0	0	0	0	0	0	0	0	0	1.591	0	0	0	0	0	0	0	3.585	PF00080	Copper/zinc superoxide dismutase (SODC)	TRINITY_DN881229_c0_g1_i1	NCBI; cellular organisms; Eukaryota; Opisthokonta;
TRINITY_DN886238_c0_g1_i1	0	0	0	0	0	0	0	0	0	0	0	12.791	6.652	0	0	0	0	0	PF00080	Copper/zinc superoxide dismutase (SODC)	TRINITY_DN886238_c0_g1_i1	NCBI; cellular organisms; Eukaryota; Opisthokonta;
TRINITY_DN690419_c0_g1_i2	0	0	0	0	0	0	0	0	0	0	2.8035	0	0	0	0	1.4025	1.1825	0	PF00080	Copper/zinc superoxide dismutase (SODC)	TRINITY_DN690419_c0_g1_i2	NCBI; cellular organisms;
TRINITY_DN835428_c0_g1_i1	0	0	0	0	3.5155	0	0	0	0	0	4.0605	0	0	0	0	0	2.494	0	PF00080	Copper/zinc superoxide dismutase (SODC)	TRINITY_DN835428_c0_g1_i1	NCBI; cellular organisms;
TRINITY_DN160689_c0_g1_i1	0	0	0	0	0	0	0	0	7.911	0	0	0	0	0	0	0	3.723	0	PF00080	Copper/zinc superoxide dismutase (SODC)	TRINITY_DN160689_c0_g1_i1	NCBI; cellular organisms; Eukaryota; Opisthokonta; Fungi; Dikarya; Ascomycota; saccharomyceta; Pezizomycotina; leotiomyceta; sordariomyceta; Sordariomycetes;
TRINITY_DN160689_c0_g1_i2	0	0	0	0	0	0	0	0	0	0	0	0	0	0	0.554	0	3.394	0	PF00080	Copper/zinc superoxide dismutase (SODC)	TRINITY_DN160689_c0_g1_i2	NCBI; cellular organisms; Eukaryota; Opisthokonta; Fungi; Dikarya; Ascomycota; saccharomyceta; Pezizomycotina; leotiomyceta; sordariomyceta; Sordariomycetes;
TRINITY_DN174257_c0_g2_i1	0	0	0	0	0	0	0	0	4.409	0	0	0	0	0	3.459	0	0	0	PF00080	Copper/zinc superoxide dismutase (SODC)	TRINITY_DN174257_c0_g2_i1	NCBI; cellular organisms; Eukaryota; Sar; Alveolata; Dinophyceae; Suessiales; Symbiodiniaceae; Symbiodinium; unclassified Symbiodinium; Symbiodinium sp. KB8;
TRINITY_DN321310_c0_g2_i1	0	0	0	0	0	0	0	0	0	0	1.482	0	0	0	0	0	6.319	0	PF00081	Iron/manganese superoxide dismutases, alpha-hairpin domain	TRINITY_DN321310_c0_g2_i1	NCBI; cellular organisms; Bacteria; Proteobacteria; Gammaproteobacteria;
TRINITY_DN93_c0_g1_i2	0	0	0	0	0.818	0	0	0	0	1.5815	3.3285	0	0	0	0	6.003	12.1285	0	PF00081	Iron/manganese superoxide dismutases, alpha-hairpin domain	TRINITY_DN93_c0_g1_i2	NCBI; cellular organisms; Eukaryota;
TRINITY_DN93_c0_g1_i4	0	0	0	0	0	0	0	0	1.141	0	0	0	0	0	18.39	0	0	0	PF00081	Iron/manganese superoxide dismutases, alpha-hairpin domain	TRINITY_DN93_c0_g1_i4	NCBI; cellular organisms; Eukaryota;
TRINITY_DN93_c0_g1_i5	0	0	0	0	0	0	0	0	0	0	0	0	0	0	4.3835	0	0	0.4645	PF00081	Iron/manganese superoxide dismutases, alpha-hairpin domain	TRINITY_DN93_c0_g1_i5	NCBI; cellular organisms; Eukaryota;
TRINITY_DN804515_c0_g1_i1	0	0	0	0	0	0.674	0.6645	0.721	2.7785	0	0.695	15.9995	0	0	3.5215	0	0.2815	3.6475	PF00081	Iron/manganese superoxide dismutases, alpha-hairpin domain	TRINITY_DN804515_c0_g1_i1	NCBI; cellular organisms; Eukaryota; Viridiplantae;
TRINITY_DN843283_c0_g1_i1	0	0	0	0	0	0	0	0	0	0	0	0	1.416	0	0	0	0	9.9425	PF00081	Iron/manganese superoxide dismutases, alpha-hairpin domain	TRINITY_DN843283_c0_g1_i1	NCBI; cellular organisms; Bacteria; Proteobacteria; Alphaproteobacteria; Rhodospirillales; Rhodospirillaceae;
TRINITY_DN822279_c0_g1_i1	0	0	0	0	0	0	0	0	7.829	0	0	3.0475	0	0	1.8865	0	0	1.8175	PF00081	Iron/manganese superoxide dismutases, alpha-hairpin domain	TRINITY_DN822279_c0_g1_i1	NCBI; cellular organisms;
TRINITY_DN833481_c0_g1_i1	0	0	0	0	0	0	0	0	7.6275	0	1.856	0	0	0	1.033	0	1.067	0	PF00081	Iron/manganese superoxide dismutases, alpha-hairpin domain	TRINITY_DN833481_c0_g1_i1	NCBI; cellular organisms; Eukaryota; Opisthokonta; Fungi; Dikarya; Ascomycota; saccharomyceta; Pezizomycotina; leotiomyceta; sordariomyceta; Sordariomycetes;
TRINITY_DN5770_c0_g1_i4	0	1.2395	0	0	1.225	0	0	0	0	0	0	0.6515	0	0	0	0	0	0	PF00081	Iron/manganese superoxide dismutases, alpha-hairpin domain	TRINITY_DN5770_c0_g1_i4	NCBI; cellular organisms; Eukaryota; Sar; Alveolata; Dinophyceae; Suessiales; Symbiodiniaceae;
TRINITY_DN841761_c0_g1_i1	0	0	0	0	0	0	0	7.894	0	0	0	0	0	1.5845	0	0	0	0	PF00081	Iron/manganese superoxide dismutases, alpha-hairpin domain	TRINITY_DN841761_c0_g1_i1	NCBI; cellular organisms; Eukaryota; Sar; Stramenopiles; Ochrophyta; Bacillariophyta; Coscinodiscophyceae; Chaetocerotophycidae; Chaetocerotales; Chaetocerotaceae; Chaetoceros; Chaetoceros tenuissimus;
TRINITY_DN271216_c0_g1_i1	0	0	0	0	0	0	0	0	0	0	0	0	0	0	0.968	0.9315	0	0	PF00081	Iron/manganese superoxide dismutases, alpha-hairpin domain	TRINITY_DN271216_c0_g1_i1	NCBI; cellular organisms; Archaea; TACK group; Thaumarchaeota;
TRINITY_DN271216_c2_g1_i1	0	0	0	0	0	0	0	0	0	0	0	0	0	0	0.8315	0	1.7095	0	PF00081	Iron/manganese superoxide dismutases, alpha-hairpin domain	TRINITY_DN271216_c2_g1_i1	NCBI; cellular organisms; Archaea; TACK group;
TRINITY_DN12149_c0_g1_i4	0	0	0	0	0	0	0	0	0	0	0	0	0.814	0	0	0	1.9885	0	PF00081	Iron/manganese superoxide dismutases, alpha-hairpin domain	TRINITY_DN12149_c0_g1_i4	NCBI; cellular organisms; Eukaryota; Viridiplantae; Chlorophyta; core chlorophytes;
TRINITY_DN139500_c0_g1_i1	0	0	0	0	0	0	0	2.226	0	3.953	4.178	0	4.022	1.4525	0.267	4.9485	8.1545	0	PF00081	Iron/manganese superoxide dismutases, alpha-hairpin domain	TRINITY_DN139500_c0_g1_i1	NCBI; cellular organisms; Eukaryota; Viridiplantae; Chlorophyta; core chlorophytes;
TRINITY_DN487938_c0_g1_i1	0	0	0	0	0	0	2.8705	0.804	7.021	0	0	4.3125	1.4955	0.6895	34.4825	0	6.516	6.768	PF00081	Iron/manganese superoxide dismutases, alpha-hairpin domain	TRINITY_DN487938_c0_g1_i1	NCBI; cellular organisms; Eukaryota; Viridiplantae; Chlorophyta; core chlorophytes;
TRINITY_DN487938_c0_g1_i4	0	0	0	0	0	0	0	0	1.809	0.8635	0	0	0.08	0	0	0.449	0	2.507	PF00081	Iron/manganese superoxide dismutases, alpha-hairpin domain	TRINITY_DN487938_c0_g1_i4	NCBI; cellular organisms; Eukaryota; Viridiplantae; Chlorophyta; core chlorophytes;
TRINITY_DN314966_c0_g1_i2	0	0	0	0	0	0	0	0	0	0	14.955	0	0	0	0	0	5.1935	0	PF00141	Peroxidase	TRINITY_DN314966_c0_g1_i2	NCBI; cellular organisms; Eukaryota;
TRINITY_DN739232_c0_g1_i1	2.042	0	0	0	0	1.977	0	0	0	0	0	1.972	0	0	1.133	0	0.9305	0	PF00141	Peroxidase	TRINITY_DN739232_c0_g1_i1	NCBI; cellular organisms; Eukaryota;
TRINITY_DN746430_c0_g1_i1	0	0	0	0	0	0	0	0	1.858	0	0	0	0	0	2.5755	0	0	0	PF00141	Peroxidase	TRINITY_DN746430_c0_g1_i1	NCBI; cellular organisms; Eukaryota;
TRINITY_DN835253_c0_g1_i1	0	0	0	0	0	0	0	0	0.9045	0	0	0	0	0	2.888	0	1.1955	1.0905	PF00141	Peroxidase	TRINITY_DN835253_c0_g1_i1	NCBI; cellular organisms; Eukaryota;
TRINITY_DN110125_c0_g1_i1	4.925	8.8035	0.734	2.4195	0.712	2.158	0.7125	0.7705	0.6005	0.6675	0	1.429	0	0	0	0	3.1075	0	PF00141	Peroxidase	TRINITY_DN110125_c0_g1_i1	NCBI; cellular organisms; Eukaryota; Sar; Alveolata; Dinophyceae;
TRINITY_DN110125_c0_g1_i2	0	0	0	1.352	4.0125	1.198	1.207	0	0	0	0	0	0	0	1.921	3.568	2.1325	4.7105	PF00141	Peroxidase	TRINITY_DN110125_c0_g1_i2	NCBI; cellular organisms; Eukaryota; Sar; Alveolata; Dinophyceae;
TRINITY_DN964757_c0_g1_i1	0	0	0	0	0	0	0	0	0	0	0	0	0	0	0.584	0	0	3.297	PF00141	Peroxidase	TRINITY_DN964757_c0_g1_i1	NCBI; cellular organisms; Eukaryota; Sar; Alveolata; Dinophyceae;
TRINITY_DN95989_c0_g1_i1	0	0	1.836	0	0	0	0	0	2.706	0	0	0	0	0	0	0.819	0	0	PF00141	Peroxidase	TRINITY_DN95989_c0_g1_i1	NCBI; cellular organisms; Eukaryota; Sar; Alveolata; Dinophyceae; Suessiales; Symbiodiniaceae; Symbiodinium;
TRINITY_DN95989_c0_g3_i1	0	4.82	0	0	0	0	0	0	0	0	0	0	0	0	0	2.5245	2.2655	0	PF00141	Peroxidase	TRINITY_DN95989_c0_g3_i1	NCBI; cellular organisms; Eukaryota; Sar; Alveolata; Dinophyceae; Suessiales; Symbiodiniaceae; Symbiodinium;
TRINITY_DN333085_c0_g1_i1	3.802	3.1385	3.527	0.935	0.78	2.062	1.2195	0.4585	1.051	0.4165	1.2465	0.838	0	0	0.9695	1.2005	1.632	0	PF00141	Peroxidase	TRINITY_DN333085_c0_g1_i1	NCBI; cellular organisms; Eukaryota; Sar; Alveolata; Dinophyceae; Suessiales; Symbiodiniaceae; Symbiodinium;
TRINITY_DN173177_c0_g1_i1	0	0	0	0.7315	0.6205	1.334	0	0	0	0	3.3125	0.6665	0	0	0.8655	1.616	1.2835	0.5015	PF00141	Peroxidase	TRINITY_DN173177_c0_g1_i1	NCBI; cellular organisms; Eukaryota; Sar; Alveolata; Dinophyceae; Suessiales; Symbiodiniaceae; Symbiodinium;
TRINITY_DN189797_c0_g1_i1	2.4545	0	1.117	0	0.5405	4.8455	0.5355	1.2035	0.916	0	0	1.085	0	0	0.4155	3.6805	2.308	7.252	PF00141	Peroxidase	TRINITY_DN189797_c0_g1_i1	NCBI; cellular organisms; Eukaryota; Sar; Alveolata; Dinophyceae; Suessiales; Symbiodiniaceae; Symbiodinium;
TRINITY_DN191691_c0_g2_i1	0	0	0	0	1.789	0	0.932	0	0	0	0	0	0	0	0.2545	0.909	0.9055	1.637	PF00141	Peroxidase	TRINITY_DN191691_c0_g2_i1	NCBI; cellular organisms; Eukaryota; Sar; Alveolata; Dinophyceae; Suessiales; Symbiodiniaceae; Symbiodinium;
TRINITY_DN102290_c0_g1_i1	0	0	0	0	0	2.373	0.287	0	0	0	0	0	0	0	0	0	0	0.648	PF00141	Peroxidase	TRINITY_DN102290_c0_g1_i1	NCBI; cellular organisms; Eukaryota; Sar; Alveolata; Dinophyceae; Suessiales; Symbiodiniaceae; Symbiodinium;
TRINITY_DN102290_c0_g1_i2	3.1845	1.4065	0	1.5325	3.793	0	0.585	0	0.758	0	1.577	0.304	0	0	0.537	0.651	2.161	0	PF00141	Peroxidase	TRINITY_DN102290_c0_g1_i2	NCBI; cellular organisms; Eukaryota; Sar; Alveolata; Dinophyceae; Suessiales; Symbiodiniaceae; Symbiodinium;
TRINITY_DN1003909_c0_g1_i1	0	0	3.627	0	0	1.5765	0	0	0	0	1.6745	0	0	0	0	0.808	0	1.3085	PF00141	Peroxidase	TRINITY_DN1003909_c0_g1_i1	NCBI; cellular organisms; Eukaryota; Sar; Alveolata; Dinophyceae; Suessiales; Symbiodiniaceae; Symbiodinium;
TRINITY_DN931707_c0_g1_i1	0	0	1.072	0	0	0	0	0	0.4015	0	0	0	0	0	0.12	0.6955	1.6655	0.6895	PF00141	Peroxidase	TRINITY_DN931707_c0_g1_i1	NCBI; cellular organisms; Eukaryota; Sar; Alveolata; Dinophyceae; Suessiales; Symbiodiniaceae; Symbiodinium;
TRINITY_DN947128_c0_g1_i1	0.5355	0	0	0	0	0	0	0	0	0	0	0	0	0	0.1645	0.314	0.898	1.2535	PF00141	Peroxidase	TRINITY_DN947128_c0_g1_i1	NCBI; cellular organisms; Eukaryota; Sar; Alveolata; Dinophyceae; Suessiales; Symbiodiniaceae; Symbiodinium;
TRINITY_DN955103_c0_g1_i1	0	0	0	0	9.4035	0	0	0	0	0	0	0	0	0	3.0695	0	0	0	PF00141	Peroxidase	TRINITY_DN955103_c0_g1_i1	NCBI; cellular organisms; Eukaryota; Sar; Alveolata; Dinophyceae; Suessiales; Symbiodiniaceae; Symbiodinium;
TRINITY_DN742420_c0_g1_i1	4.8475	5.689	0.6765	4.718	5.929	4.166	0	0	0.5065	0	1.8225	1.2005	0.266	0	2.0435	2.9285	2.07	3.2795	PF00141	Peroxidase	TRINITY_DN742420_c0_g1_i1	NCBI; cellular organisms; Eukaryota; Sar; Alveolata; Dinophyceae; Suessiales; Symbiodiniaceae; Symbiodinium; Symbiodinium pilosum;
TRINITY_DN29687_c0_g1_i1	1.4955	0	0	0	0	0	1.774	0	0	0.8435	0	0	10.306	0	0	0.4375	2.055	0	PF00141	Peroxidase	TRINITY_DN29687_c0_g1_i1	NCBI; cellular organisms; Eukaryota; Viridiplantae; Chlorophyta;
TRINITY_DN24963_c0_g1_i2	0	0	0	0	0	0	0	0	0	0	0	0	8.366	0	0	0	0.553	0	PF00141	Peroxidase	TRINITY_DN24963_c0_g1_i2	NCBI; cellular organisms; Eukaryota; Viridiplantae; Chlorophyta;
TRINITY_DN24963_c0_g1_i5	0	0	0	0	0	0	0	0	0	0	0	0	2.4415	0	0	0.5275	0.2325	0	PF00141	Peroxidase	TRINITY_DN24963_c0_g1_i5	NCBI; cellular organisms; Eukaryota; Viridiplantae; Chlorophyta;
TRINITY_DN184219_c0_g3_i1	0	0	0	0	0	0	0	0	0	2.0075	0	0	1.8615	0	0	3.714	0	0	PF00141	Peroxidase	TRINITY_DN184219_c0_g3_i1	NCBI; cellular organisms; Eukaryota; Viridiplantae; Chlorophyta;
TRINITY_DN115098_c0_g1_i1	0.4605	0	0	0	0	0	1.6385	0	0	1.588	1.147	0	2.437	0	0	0.2695	2.4215	0	PF00141	Peroxidase	TRINITY_DN115098_c0_g1_i1	NCBI; cellular organisms; Eukaryota; Viridiplantae; Chlorophyta;
TRINITY_DN343826_c0_g1_i1	0	0	0	0	0	0	0	0	0	0	2.5535	0	0	0	0	0.606	3.3355	0	PF00141	Peroxidase	TRINITY_DN343826_c0_g1_i1	NCBI; cellular organisms; Eukaryota; Opisthokonta; Fungi;
TRINITY_DN343826_c0_g1_i2	0	0	0	0	0	0	0	0	0	0	0	0	0	0	0	0.348	2.175	0	PF00141	Peroxidase	TRINITY_DN343826_c0_g1_i2	NCBI; cellular organisms; Eukaryota; Opisthokonta; Fungi;
TRINITY_DN124695_c0_g1_i1	0	0	0	0	0	0	0	0	0	0.512	1.691	0	0	0	0	2.906	4.749	0	PF00141	Peroxidase	TRINITY_DN124695_c0_g1_i1	NCBI; cellular organisms; Eukaryota; Opisthokonta; Fungi;
TRINITY_DN124695_c0_g1_i2	0	0	0	0	0	0	0	0	0.226	0.512	0	0	0	0	1.507	0	0	0	PF00141	Peroxidase	TRINITY_DN124695_c0_g1_i2	NCBI; cellular organisms; Eukaryota; Opisthokonta; Fungi;
TRINITY_DN124695_c0_g1_i3	0	0	0	0	0	0	0	0	0.226	0	0	0	0	0	1.059	0	0	0	PF00141	Peroxidase	TRINITY_DN124695_c0_g1_i3	NCBI; cellular organisms; Eukaryota; Opisthokonta; Fungi;
TRINITY_DN739232_c0_g2_i1	0	0	1.9255	1.9675	0	0	0	0	0	0	0	0	0	0	0.479	0.864	2.5325	0	PF00141	Peroxidase	TRINITY_DN739232_c0_g2_i1	NCBI; cellular organisms; Eukaryota; Sar; Alveolata; Dinophyceae; Suessiales; Suessiaceae; Polarella; Polarella glacialis;
TRINITY_DN217430_c0_g1_i1	0	0	0	0	0	0	0	0	0	0	0	0	0	5.017	0	0	2.9565	0	PF00141	Peroxidase	TRINITY_DN217430_c0_g1_i1	NCBI; cellular organisms; Eukaryota; Opisthokonta; Fungi; Fungi incertae sedis;
TRINITY_DN308056_c0_g2_i1	0	0	0	0	0	0	0	0	0	0	0	2.4475	0	0	1.654	0	0	2.5715	PF00141	Peroxidase	TRINITY_DN308056_c0_g2_i1	NCBI; cellular organisms; Eukaryota; Viridiplantae; Chlorophyta; Ulvophyceae; TCBD clade; Bryopsidales; Ostreobineae; Ostreobiaceae; Ostreobium; Ostreobium quekettii;
TRINITY_DN264526_c0_g1_i1	0	0	0	0	0	0	2.0505	0	11.1095	0	0.3455	4.9035	0	0	2.716	0	1.0165	2.018	PF00141	Peroxidase	TRINITY_DN264526_c0_g1_i1	NCBI; cellular organisms; Eukaryota; Viridiplantae; Chlorophyta; Ulvophyceae; TCBD clade; Bryopsidales; Ostreobineae; Ostreobiaceae; Ostreobium; Ostreobium quekettii;
TRINITY_DN888262_c0_g1_i1	0	0	0	0	0	0	0.486	0	3.3335	0	0	0.499	0.5425	0.704	2.969	0.2355	0	1.68	PF00141	Peroxidase	TRINITY_DN888262_c0_g1_i1	NCBI; cellular organisms; Eukaryota; Viridiplantae; Chlorophyta; Ulvophyceae; TCBD clade; Bryopsidales; Ostreobineae; Ostreobiaceae; Ostreobium; Ostreobium quekettii;
TRINITY_DN800045_c0_g1_i1	0	0	0	0	0	0	0	4.017	0	6.76	0	0	0	0	0	0	0	0	PF00141	Peroxidase	TRINITY_DN800045_c0_g1_i1	NCBI; cellular organisms; Eukaryota; Viridiplantae; Chlorophyta; Ulvophyceae; TCBD clade; Bryopsidales; Ostreobineae; Ostreobiaceae; Ostreobium; Ostreobium quekettii;
TRINITY_DN885105_c0_g1_i1	0	0	0	0	0	0	0	10.987	0	16.6995	0	0	0	0	0	0	0	0	PF00141	Peroxidase	TRINITY_DN885105_c0_g1_i1	NCBI; cellular organisms; Eukaryota; Viridiplantae; Chlorophyta; Ulvophyceae; TCBD clade; Bryopsidales; Ostreobineae; Ostreobiaceae; Ostreobium; Ostreobium quekettii;
TRINITY_DN86486_c0_g1_i1	5.595	8.625	2.597	5.4845	6.4375	5.579	2.0635	0.372	1.4865	0	1.8025	2.822	0.2435	0.3375	0.822	4.0505	2.474	3.408	PF00141	Peroxidase	TRINITY_DN86486_c0_g1_i1	NCBI; cellular organisms; Eukaryota; Sar; Alveolata; Dinophyceae; Suessiales; Symbiodiniaceae;
TRINITY_DN216519_c0_g1_i1	0	3.7865	0	0	0	0	0	0	0	0	0	0	0	0	0	0	4.885	0	PF00141	Peroxidase	TRINITY_DN216519_c0_g1_i1	NCBI; cellular organisms; Eukaryota; Sar; Alveolata; Dinophyceae; Suessiales; Symbiodiniaceae;
TRINITY_DN1010592_c0_g1_i1	0	3.609	0	0	0	0	0	0	0	0	0	0	0	0	1.1135	0	2.314	0	PF00141	Peroxidase	TRINITY_DN1010592_c0_g1_i1	NCBI; cellular organisms; Eukaryota; Sar; Alveolata; Dinophyceae; Suessiales; Symbiodiniaceae;
TRINITY_DN972552_c0_g1_i1	0	2.8775	0	0	1.862	0	0	0	0.841	0	0	0	0	0	0	0	2.416	3.8645	PF00141	Peroxidase	TRINITY_DN972552_c0_g1_i1	NCBI; cellular organisms; Eukaryota; Sar; Alveolata; Dinophyceae; Suessiales; Symbiodiniaceae;
TRINITY_DN722990_c0_g1_i1	0	0	0	0	0	0	0	0	0	3.765	0	0	0	0	0	0	2.3655	0	PF00462	Glutaredoxin	TRINITY_DN722990_c0_g1_i1	NCBI; cellular organisms; Bacteria; Terrabacteria group; Cyanobacteria/Melainabacteria group; Cyanobacteria;
TRINITY_DN822830_c0_g1_i1	0	0	0	0	0	0	0	8.995	0	0	3.8595	0	0	0	0	0	0	0	PF00462	Glutaredoxin	TRINITY_DN822830_c0_g1_i1	NCBI; cellular organisms; Bacteria; Terrabacteria group; Cyanobacteria/Melainabacteria group; Cyanobacteria;
TRINITY_DN773632_c0_g1_i1	0	0	0	0	0	0	0	0	0	0	0	0	1.873	0	8.8045	0	0	0	PF00462	Glutaredoxin	TRINITY_DN773632_c0_g1_i1	NCBI; cellular organisms; Bacteria; Proteobacteria;
TRINITY_DN777159_c0_g1_i1	0	0	0	0	0	0	0	0	0	9.537	0	0	0	0	1.647	0	0	0	PF00462	Glutaredoxin	TRINITY_DN777159_c0_g1_i1	NCBI; cellular organisms; Bacteria; Proteobacteria;
TRINITY_DN382711_c0_g1_i1	0	0	0	0	0	0	0	0	1.2575	0	0	0	0	0	5.224	0	0	0	PF00462	Glutaredoxin	TRINITY_DN382711_c0_g1_i1	NCBI; cellular organisms; Bacteria; Proteobacteria; Gammaproteobacteria;
TRINITY_DN925371_c0_g1_i1	0	0	0	0	0	0	0	0	0	0	0	0	0	0	1.0985	3.8375	3.539	0	PF00462	Glutaredoxin	TRINITY_DN925371_c0_g1_i1	NCBI; cellular organisms; Bacteria; Proteobacteria; Gammaproteobacteria;
TRINITY_DN843479_c0_g1_i1	0	0	0	0	0	0	0	0	0	0	0	0	3.937	0	1.143	0	0	0	PF00462	Glutaredoxin	TRINITY_DN843479_c0_g1_i1	NCBI; cellular organisms; Bacteria; Proteobacteria; Gammaproteobacteria;
TRINITY_DN24131_c0_g2_i1	0	0	0	0	0	0	0	0	0	0	2.1435	0	0	0	2.316	0	6.466	0	PF00462	Glutaredoxin	TRINITY_DN24131_c0_g2_i1	NCBI; cellular organisms; Eukaryota;
TRINITY_DN95941_c0_g1_i1	0	0	0	0	0	0	1.807	0	0	1.7255	0	0	5.627	0	0	0	0.784	0	PF00462	Glutaredoxin	TRINITY_DN95941_c0_g1_i1	NCBI; cellular organisms; Eukaryota;
TRINITY_DN783538_c0_g1_i1	0	0	0	0	0	0	0	0	0	0	0	0	0	5.0315	0	0	0	27.7115	PF00462	Glutaredoxin	TRINITY_DN783538_c0_g1_i1	NCBI; cellular organisms; Eukaryota;
TRINITY_DN651712_c0_g2_i1	0	0	0	0	0	0	0	0	0.782	0	0	0	0	0	5.5465	0	0.4165	0.94	PF00462	Glutaredoxin	TRINITY_DN651712_c0_g2_i1	NCBI; cellular organisms; Eukaryota;
TRINITY_DN968261_c0_g1_i1	0	0	0	0	0	0	0	17.035	0	0	0	0	0	3.9315	0	0	0	0	PF00462	Glutaredoxin	TRINITY_DN968261_c0_g1_i1	NCBI; cellular organisms; Eukaryota;
TRINITY_DN178381_c0_g1_i1	35.086	52.0325	7.833	14.8835	34.783	47.8775	2.665	0	14.7575	0	7.749	7.463	0	0	3.7155	3.9945	27.3405	5.88	PF00462	Glutaredoxin	TRINITY_DN178381_c0_g1_i1	NCBI; cellular organisms; Eukaryota; Sar; Alveolata; Dinophyceae; Suessiales; Symbiodiniaceae; Symbiodinium;
TRINITY_DN670681_c0_g1_i2	0.8205	0	0	0.9045	0.758	1.5935	0	0	0	1.521	0.8455	3.2245	0	1.1735	0	0.7965	0.887	0	PF00462	Glutaredoxin	TRINITY_DN670681_c0_g1_i2	NCBI; cellular organisms; Eukaryota; Sar; Alveolata; Dinophyceae; Suessiales; Symbiodiniaceae; Symbiodinium;
TRINITY_DN909258_c0_g1_i1	3.509	0	3.545	0	1.765	1.701	1.8215	0	0	0	0	0	0	0	0	1.7505	3.7915	0	PF00462	Glutaredoxin	TRINITY_DN909258_c0_g1_i1	NCBI; cellular organisms; Eukaryota; Sar; Alveolata; Dinophyceae; Suessiales; Symbiodiniaceae; Symbiodinium;
TRINITY_DN932424_c0_g1_i1	2.2095	0	2.2235	0	0	2.1365	0	0	0	0	0	0	0	0	0	0	0	0	PF00462	Glutaredoxin	TRINITY_DN932424_c0_g1_i1	NCBI; cellular organisms; Eukaryota; Sar; Alveolata; Dinophyceae; Suessiales; Symbiodiniaceae; Symbiodinium;
TRINITY_DN800619_c0_g1_i1	0	0	0	0	0	0	0	0	0	0	0	0	0	0	0	0.673	1.2125	2.1645	PF00462	Glutaredoxin	TRINITY_DN800619_c0_g1_i1	NCBI; cellular organisms; Eukaryota; Sar; Alveolata; Dinophyceae; Suessiales; Symbiodiniaceae; Symbiodinium;
TRINITY_DN800619_c0_g1_i2	0	3.51	0	0	1.1455	0	0	0	0	0	0	2.4335	0	0	0.653	0	2.0695	0	PF00462	Glutaredoxin	TRINITY_DN800619_c0_g1_i2	NCBI; cellular organisms; Eukaryota; Sar; Alveolata; Dinophyceae; Suessiales; Symbiodiniaceae; Symbiodinium;
TRINITY_DN877905_c0_g1_i1	0	3.2885	0	0	0	0	3.6035	4.014	0	0	0	3.293	0	0	0	3.6355	0	0	PF00462	Glutaredoxin	TRINITY_DN877905_c0_g1_i1	NCBI; cellular organisms; Eukaryota; Sar; Alveolata; Dinophyceae; Suessiales; Symbiodiniaceae; Symbiodinium;
TRINITY_DN885382_c0_g1_i1	0	4.005	2.147	2.453	3.845	2.116	0	0	0	0	0	0	0	0	0.594	1.077	1.9595	0	PF00462	Glutaredoxin	TRINITY_DN885382_c0_g1_i1	NCBI; cellular organisms; Eukaryota; Sar; Alveolata; Dinophyceae; Suessiales; Symbiodiniaceae; Symbiodinium;
TRINITY_DN372391_c0_g1_i1	0	0	0	0	0	0	3.4585	0	0	3.2605	1.1805	0	5.754	0	0	0.561	4.1325	0	PF00462	Glutaredoxin	TRINITY_DN372391_c0_g1_i1	NCBI; cellular organisms; Eukaryota; Viridiplantae; Chlorophyta;
TRINITY_DN745208_c0_g1_i1	0	0	0	0	0	0	0	1.002	0	9.0745	1.8725	0	1.043	0.44	0.492	4.062	3.3155	0	PF00462	Glutaredoxin	TRINITY_DN745208_c0_g1_i1	NCBI; cellular organisms; Eukaryota; Viridiplantae; Chlorophyta;
TRINITY_DN934855_c0_g1_i1	0	0	0	0	0	0	1.8365	0	0	0	0	2.7305	0	0	1.6945	1.7955	0	0.4515	PF00462	Glutaredoxin	TRINITY_DN934855_c0_g1_i1	NCBI; cellular organisms; Eukaryota; Viridiplantae; Chlorophyta; core chlorophytes; Trebouxiophyceae; Chlorellales; Chlorellaceae; Chlorella clade; Chlorella;
TRINITY_DN819573_c0_g1_i1	0	0	0	0	0	0	0	0	0	0	8.1795	0	0	0	0	0	11.4155	0	PF00462	Glutaredoxin	TRINITY_DN819573_c0_g1_i1	NCBI; cellular organisms; Eukaryota; Opisthokonta; Fungi;
TRINITY_DN231015_c0_g1_i2	0	0	0	0	0	0	0	0	0	0	0	0	0	40.024	0	0	0	3.6855	PF00462	Glutaredoxin	TRINITY_DN231015_c0_g1_i2	NCBI; cellular organisms; Bacteria; Proteobacteria; Alphaproteobacteria;
TRINITY_DN80725_c0_g1_i2	0	0	0	0	0	0	10.695	0	0	2.7505	0	0	15.1515	0	0.401	0	4.154	0	PF00462	Glutaredoxin	TRINITY_DN80725_c0_g1_i2	NCBI; cellular organisms; Eukaryota; Viridiplantae;
TRINITY_DN95941_c1_g1_i1	0	0	0	0	0	0	0	0	0	0	0	0	0	0	0.7485	1.3355	1.2125	0	PF00462	Glutaredoxin	TRINITY_DN95941_c1_g1_i1	NCBI; cellular organisms; Eukaryota; Viridiplantae;
TRINITY_DN5884_c0_g1_i1	0	0	0	0	0	0	0	0	0	3.036	0.365	0	0.6595	0.7775	0	0	0	0	PF00462	Glutaredoxin	TRINITY_DN5884_c0_g1_i1	NCBI; cellular organisms; Eukaryota; Viridiplantae;
TRINITY_DN5884_c0_g1_i10	0	0	0	0	0	0	0	0	0	0	0.4935	0	0	0	0	1.773	1.1445	0	PF00462	Glutaredoxin	TRINITY_DN5884_c0_g1_i10	NCBI; cellular organisms; Eukaryota; Viridiplantae;
TRINITY_DN5884_c0_g1_i15	0.157	0	0	0	0	0	2.054	0	0	3.852	0	0	0	0	0	0	0	0	PF00462	Glutaredoxin	TRINITY_DN5884_c0_g1_i15	NCBI; cellular organisms; Eukaryota; Viridiplantae;
TRINITY_DN5884_c0_g1_i4	0	0	0	0	0	0	0	0	0	0.502	0.787	0	10.6665	0	0	1.2905	1.487	0	PF00462	Glutaredoxin	TRINITY_DN5884_c0_g1_i4	NCBI; cellular organisms; Eukaryota; Viridiplantae;
TRINITY_DN383606_c0_g1_i1	0	0	0	0	0	0	0	0	0	0	3.9935	0	0	0	0	1.9525	1.1185	0	PF00462	Glutaredoxin	TRINITY_DN383606_c0_g1_i1	NCBI; cellular organisms; Eukaryota; Viridiplantae;
TRINITY_DN218331_c0_g1_i1	0	0	0	0	0	0	0	6.524	0	7.82	0	0	0	0	0	1.47	0	0	PF00462	Glutaredoxin	TRINITY_DN218331_c0_g1_i1	NCBI; cellular organisms; Eukaryota; Viridiplantae;
TRINITY_DN790323_c0_g1_i1	1.5825	0	0	0	0	0.513	5.67	0	20.1325	1.4705	0	18.87	0	0	7.252	0.258	0.2205	3.193	PF00462	Glutaredoxin	TRINITY_DN790323_c0_g1_i1	NCBI; cellular organisms; Eukaryota; Viridiplantae;
TRINITY_DN108570_c1_g1_i3	0	0	0	0	0	0	0	0	0	0	0	0	0.9035	0	0	0	0.551	0	PF00462	Glutaredoxin	TRINITY_DN108570_c1_g1_i3	NCBI; cellular organisms; Eukaryota; Viridiplantae;
TRINITY_DN982060_c0_g1_i1	0	0	0	0	0	0	0	0	0	0	3.0105	0	0	0	0.8835	0	6.5415	0	PF00462	Glutaredoxin	TRINITY_DN982060_c0_g1_i1	NCBI; cellular organisms; Eukaryota; Viridiplantae;
TRINITY_DN878103_c0_g1_i1	0	0	0	0	0	0	0	0	0	0	0	0	1.0055	6.044	0	0	0	0	PF00462	Glutaredoxin	TRINITY_DN878103_c0_g1_i1	NCBI; cellular organisms; Eukaryota; Viridiplantae;
TRINITY_DN367516_c0_g1_i1	1.099	3.1005	5.796	2.458	0	1.066	0	0	0	2.1765	0	0	0	0	0.579	1.077	0.955	0	PF00462	Glutaredoxin	TRINITY_DN367516_c0_g1_i1	NCBI; cellular organisms; Eukaryota; Sar; Alveolata; Dinophyceae; Suessiales;
TRINITY_DN61704_c0_g1_i1	0	0	0	0	1.8785	0	0	0	3.379	0	0	0	0	0	18.009	0	0	0	PF00462	Glutaredoxin	TRINITY_DN61704_c0_g1_i1	NCBI; cellular organisms; Eukaryota; Opisthokonta; Fungi; Fungi incertae sedis;
TRINITY_DN61704_c0_g1_i2	0	0	0	0	0	0	0	0	0	3.694	0.9475	0	0	0	0	0.4715	1.054	0	PF00462	Glutaredoxin	TRINITY_DN61704_c0_g1_i2	NCBI; cellular organisms; Eukaryota; Opisthokonta; Fungi; Fungi incertae sedis;
TRINITY_DN561606_c0_g1_i2	0	0	0	0	0	0	0	0	0	0	0	1.4965	0	0	0.479	0	0	0.727	PF00462	Glutaredoxin	TRINITY_DN561606_c0_g1_i2	NCBI; cellular organisms; Eukaryota; Viridiplantae; Chlorophyta; Ulvophyceae; TCBD clade; Bryopsidales; Ostreobineae; Ostreobiaceae; Ostreobium; Ostreobium quekettii;
TRINITY_DN168318_c0_g1_i2	0	0	0	0	0	0	0	0	12.3075	0	0	4.084	0	0	1.054	0	0	0	PF00462	Glutaredoxin	TRINITY_DN168318_c0_g1_i2	NCBI; cellular organisms; Eukaryota; Viridiplantae; Chlorophyta; Ulvophyceae; TCBD clade; Bryopsidales; Ostreobineae; Ostreobiaceae; Ostreobium; Ostreobium quekettii;
TRINITY_DN800225_c0_g1_i1	0	0	0	0	0	0	0	0	1.325	0	0	4.7075	0	0	0.8795	0	0	5.7915	PF00462	Glutaredoxin	TRINITY_DN800225_c0_g1_i1	NCBI; cellular organisms; Eukaryota; Viridiplantae; Chlorophyta; Ulvophyceae; TCBD clade; Bryopsidales; Ostreobineae; Ostreobiaceae; Ostreobium; Ostreobium quekettii;
TRINITY_DN850828_c0_g1_i1	0	6.1145	0	0	5.748	0	6.693	0	0	0	0	0	0	0	0	0	0	0	PF00462	Glutaredoxin	TRINITY_DN850828_c0_g1_i1	NCBI; cellular organisms; Eukaryota; Sar; Alveolata; Dinophyceae; Suessiales; Symbiodiniaceae; Symbiodinium; unclassified Symbiodinium; Symbiodinium sp. CCMP2456;
TRINITY_DN868786_c0_g1_i1	0	0	1.1045	0	2.164	0	0	0	3.5725	0	0	0	0	0	0.282	0	0	0	PF00462	Glutaredoxin	TRINITY_DN868786_c0_g1_i1	NCBI; cellular organisms; Bacteria; Proteobacteria; Gammaproteobacteria; Xanthomonadales; Rhodanobacteraceae;
TRINITY_DN175486_c0_g1_i1	0	0	0	0	0	0	0	0	5.72	0	0	4.702	0	0	0.9995	0.529	1.1605	0	PF00462	Glutaredoxin	TRINITY_DN175486_c0_g1_i1	NCBI; cellular organisms; Eukaryota; Viridiplantae; Chlorophyta; core chlorophytes;
TRINITY_DN977750_c0_g1_i1	1.0635	1.1765	2.511	4.1575	0	0	0	0	0	1.2255	0	0	0	0	0	1.829	0	0	PF00462	Glutaredoxin	TRINITY_DN977750_c0_g1_i1	NCBI; cellular organisms; Eukaryota; Viridiplantae; Chlorophyta; core chlorophytes;
TRINITY_DN814568_c0_g1_i1	0	0	0	0	0	0	0	0	1.201	0	0	5.6615	0	0	0	0	0	0.7395	PF00462	Glutaredoxin	TRINITY_DN814568_c0_g1_i1	NCBI; cellular organisms; Eukaryota; Viridiplantae; Chlorophyta; core chlorophytes;
TRINITY_DN58135_c0_g1_i1	0	0	0	0	0	0	0	0	6.0745	0	0	0	0	0	1.143	0	0	0	PF00578	AhpC/TSA family	TRINITY_DN58135_c0_g1_i1	NCBI;
TRINITY_DN58135_c1_g1_i1	0	0	2.6015	0	0	0	0	0	0	0	0	0	0.5695	2.3325	0	0	1.0775	1.969	PF00578	AhpC/TSA family	TRINITY_DN58135_c1_g1_i1	NCBI;
TRINITY_DN3874_c0_g2_i1	0	0	0.9705	0	0	0	5.6835	0	0	0.8835	0	0.9355	0	1.596	0.7635	0.46	0.9305	0	PF00578	AhpC/TSA family	TRINITY_DN3874_c0_g2_i1	NCBI;
TRINITY_DN945970_c0_g1_i1	0	0	0	0	0	0	15.776	0	0	0	0	0	6.0695	0	0	0	0	0	PF00578	AhpC/TSA family	TRINITY_DN945970_c0_g1_i1	NCBI;
TRINITY_DN341460_c0_g1_i2	0	0	0	0	0	0	0	0	0	0	0	0	1.0005	0	0.772	0	0	0	PF00578	AhpC/TSA family	TRINITY_DN341460_c0_g1_i2	NCBI; cellular organisms; Bacteria;
TRINITY_DN148163_c0_g1_i1	0.3085	0	0	0	0	0	0	0	3.7585	0.3515	0.375	0.756	0	0	0.7755	0	0.352	0.727	PF00578	AhpC/TSA family	TRINITY_DN148163_c0_g1_i1	NCBI; cellular organisms; Bacteria;
TRINITY_DN122041_c0_g1_i1	0	0	0	0	0	0	0	0	0	0	8.7475	0	0	0	0	0	0.99	0	PF00578	AhpC/TSA family	TRINITY_DN122041_c0_g1_i1	NCBI; cellular organisms; Bacteria; Terrabacteria group; Cyanobacteria/Melainabacteria group; Cyanobacteria;
TRINITY_DN848042_c0_g1_i1	0	0	0	0	0	0	0	6.5195	0	1.099	4.7085	0	0	0	0	0	2.223	0	PF00578	AhpC/TSA family	TRINITY_DN848042_c0_g1_i1	NCBI; cellular organisms; Bacteria; Terrabacteria group; Cyanobacteria/Melainabacteria group; Cyanobacteria;
TRINITY_DN743266_c0_g1_i1	0	6.6185	0	0	0	0	0	4.121	0	0	0	0	0	0	0	0	2.147	0	PF00578	AhpC/TSA family	TRINITY_DN743266_c0_g1_i1	NCBI; cellular organisms; Bacteria; Terrabacteria group; Cyanobacteria/Melainabacteria group; Cyanobacteria; Oscillatoriophycideae; Oscillatoriales;
TRINITY_DN795002_c0_g1_i1	0	0	0	0	0	0	0	0	0	0	0	0	3.686	0	0.9435	0	0	0	PF00578	AhpC/TSA family	TRINITY_DN795002_c0_g1_i1	NCBI; cellular organisms; Bacteria; Proteobacteria; Gammaproteobacteria;
TRINITY_DN649151_c0_g1_i1	0	0	0	0	9.5325	0	0	0	0	0	0	0	0	0	0	0	12.6365	0	PF00578	AhpC/TSA family	TRINITY_DN649151_c0_g1_i1	NCBI; cellular organisms; Bacteria; Proteobacteria; Gammaproteobacteria;
TRINITY_DN964257_c0_g1_i1	0	0	0	0	0	0	0	0	0	0	0	0	3.8415	0	0	3.826	0	0	PF00578	AhpC/TSA family	TRINITY_DN964257_c0_g1_i1	NCBI; cellular organisms; Bacteria; Proteobacteria; Gammaproteobacteria;
TRINITY_DN73158_c0_g1_i1	0	0	0	0	0	0	0.6385	0	0	4.485	0	0	2.1705	0.924	0.8495	6.2835	5.3235	0	PF00578	AhpC/TSA family	TRINITY_DN73158_c0_g1_i1	NCBI; cellular organisms; Eukaryota;
TRINITY_DN158439_c0_g2_i1	0	0	0	0	0	0	0	0	0	0	10.863	0	0	0	0	0	10.3145	0	PF00578	AhpC/TSA family	TRINITY_DN158439_c0_g2_i1	NCBI; cellular organisms; Eukaryota;
TRINITY_DN158439_c0_g2_i2	0	0	0	0	0	0	0	0	0	8.5335	0	0	0	0	0	3.3435	0	0	PF00578	AhpC/TSA family	TRINITY_DN158439_c0_g2_i2	NCBI; cellular organisms; Eukaryota;
TRINITY_DN741327_c0_g1_i1	0	0	0	0	0	0	0	0	0	0	0	3.0655	0	0	1.277	0	0.7105	0	PF00578	AhpC/TSA family	TRINITY_DN741327_c0_g1_i1	NCBI; cellular organisms; Eukaryota; Sar; Alveolata; Dinophyceae; Suessiales; Symbiodiniaceae; Symbiodinium;
TRINITY_DN241199_c0_g1_i1	8.277	5.7625	3.18	0.8545	2.1175	5.1845	1.4975	0.8435	1.2725	4.487	0	3.021	0	0	0.8035	4.432	2.2015	0.951	PF00578	AhpC/TSA family	TRINITY_DN241199_c0_g1_i1	NCBI; cellular organisms; Eukaryota; Sar; Alveolata; Dinophyceae; Suessiales; Symbiodiniaceae; Symbiodinium; Symbiodinium pilosum;
TRINITY_DN839521_c0_g1_i1	0	0	0	0	0	0	0	0	0	0	1.076	1.0655	0	0	1.4425	0	0	1.6295	PF00578	AhpC/TSA family	TRINITY_DN839521_c0_g1_i1	NCBI; cellular organisms; Eukaryota; Viridiplantae; Chlorophyta;
TRINITY_DN486876_c0_g1_i1	0	0	0	0	0	0	0	0	0	0	0	0	1.683	0	0	0	0.441	0	PF00578	AhpC/TSA family	TRINITY_DN486876_c0_g1_i1	NCBI; cellular organisms; Eukaryota; Viridiplantae;
TRINITY_DN73040_c0_g1_i1	0	1.5995	0	0	0	0	0	3.817	0	0	3.376	0	0	0	0	0	0	0	PF00578	AhpC/TSA family	TRINITY_DN73040_c0_g1_i1	NCBI; cellular organisms; Eukaryota; Opisthokonta;
TRINITY_DN392748_c0_g1_i1	0	0	0	0	0	0	0	0	0	0	0	0	0.915	0	0	0	0	2.996	PF00578	AhpC/TSA family	TRINITY_DN392748_c0_g1_i1	NCBI; cellular organisms; Bacteria; Proteobacteria; delta/epsilon subdivisions;
TRINITY_DN7002_c0_g1_i1	0	1.0145	0	0.611	0	2.995	0	0	0	0	1.105	0	0	0	0.3565	0	0	0.734	PF00578	AhpC/TSA family	TRINITY_DN7002_c0_g1_i1	NCBI; cellular organisms; Eukaryota; Sar; Alveolata; Dinophyceae; Suessiales;
TRINITY_DN7002_c0_g1_i2	1.542	0.359	1.2515	1.1055	1.1365	1.763	0	0	0	0.3825	0.375	3.07	0	0.3665	0.613	1.84	1.38	0.7015	PF00578	AhpC/TSA family	TRINITY_DN7002_c0_g1_i2	NCBI; cellular organisms; Eukaryota; Sar; Alveolata; Dinophyceae; Suessiales;
TRINITY_DN924671_c0_g1_i1	0	0	0	0	0	0	0	0	0	0	0	0	7.0525	0	1.153	0	0	0	PF00578	AhpC/TSA family	TRINITY_DN924671_c0_g1_i1	NCBI; cellular organisms; Bacteria; FCB group; Bacteroidetes/Chlorobi group; Chlorobi; Chlorobia; Chlorobiales; Chlorobiaceae; Chloroherpeton; Chloroherpeton thalassium;
TRINITY_DN94362_c0_g1_i1	0	0	0	0	0	0	0	2.8555	0	0	0	0	0	0	0	0	5.0055	0	PF00578	AhpC/TSA family	TRINITY_DN94362_c0_g1_i1	NCBI; cellular organisms; Eukaryota; Viridiplantae; Chlorophyta; Ulvophyceae; TCBD clade; Bryopsidales; Ostreobineae; Ostreobiaceae; Ostreobium; Ostreobium quekettii;
TRINITY_DN94362_c0_g2_i1	0	0	0	0	0	0	1.861	0	0	6.7265	0.7685	0	3.9955	0.411	0.433	7.1475	6.2635	0	PF00578	AhpC/TSA family	TRINITY_DN94362_c0_g2_i1	NCBI; cellular organisms; Eukaryota; Viridiplantae; Chlorophyta; Ulvophyceae; TCBD clade; Bryopsidales; Ostreobineae; Ostreobiaceae; Ostreobium; Ostreobium quekettii;
TRINITY_DN94362_c0_g2_i3	0	0	0	0	0	0	0.674	1.46	0	1.1845	0	0	8.657	0.5575	0.98	0	0	0	PF00578	AhpC/TSA family	TRINITY_DN94362_c0_g2_i3	NCBI; cellular organisms; Eukaryota; Viridiplantae; Chlorophyta; Ulvophyceae; TCBD clade; Bryopsidales; Ostreobineae; Ostreobiaceae; Ostreobium; Ostreobium quekettii;
TRINITY_DN73158_c0_g2_i1	0	0	0	0	0	0	0	0	0	1.185	0	0	6.085	0	0	0.303	3.726	0	PF00578	AhpC/TSA family	TRINITY_DN73158_c0_g2_i1	NCBI; cellular organisms; Eukaryota; Viridiplantae; Chlorophyta; Ulvophyceae; TCBD clade; Bryopsidales; Ostreobineae; Ostreobiaceae; Ostreobium; Ostreobium quekettii;
TRINITY_DN355926_c0_g1_i2	0	0	2.1855	0	0	0	0	0	1.7905	0	0	7.0865	0	0	14.0185	0	2.731	11.1565	PF00578	AhpC/TSA family	TRINITY_DN355926_c0_g1_i2	NCBI; cellular organisms; Eukaryota; Viridiplantae; Chlorophyta; Ulvophyceae; TCBD clade; Bryopsidales; Ostreobineae; Ostreobiaceae; Ostreobium; Ostreobium quekettii;
TRINITY_DN378851_c0_g1_i1	0	0	2.686	0	0	0	0.59	0	3.5115	0	0	3.6085	0	0	0.105	0	0	0	PF00578	AhpC/TSA family	TRINITY_DN378851_c0_g1_i1	NCBI; cellular organisms; Eukaryota; Viridiplantae; Chlorophyta; Ulvophyceae; TCBD clade; Bryopsidales; Ostreobineae; Ostreobiaceae; Ostreobium; Ostreobium quekettii;
TRINITY_DN378851_c0_g1_i2	0	0	0	0	0	0	0	0	0	0	0	1.4515	0	0	5.475	0	2.045	6.839	PF00578	AhpC/TSA family	TRINITY_DN378851_c0_g1_i2	NCBI; cellular organisms; Eukaryota; Viridiplantae; Chlorophyta; Ulvophyceae; TCBD clade; Bryopsidales; Ostreobineae; Ostreobiaceae; Ostreobium; Ostreobium quekettii;
TRINITY_DN231437_c0_g1_i1	0	0	0	0	0	0	0	0	0.415	1.613	0.896	0	0	0	5.549	0	0	0	PF00578	AhpC/TSA family	TRINITY_DN231437_c0_g1_i1	NCBI; cellular organisms; Eukaryota; Viridiplantae; Chlorophyta; Ulvophyceae; TCBD clade; Bryopsidales; Ostreobineae; Ostreobiaceae; Ostreobium; Ostreobium quekettii;
TRINITY_DN231437_c0_g1_i2	0	0	0.5355	0	0	0	0.9415	0	5.843	0.4465	0.72	6.686	0	0	5.673	0	1.004	6.7215	PF00578	AhpC/TSA family	TRINITY_DN231437_c0_g1_i2	NCBI; cellular organisms; Eukaryota; Viridiplantae; Chlorophyta; Ulvophyceae; TCBD clade; Bryopsidales; Ostreobineae; Ostreobiaceae; Ostreobium; Ostreobium quekettii;
TRINITY_DN230599_c0_g1_i1	0	0	0	0	0	0	0	4.9145	0	19.43	0	0	0	0	0	2.188	0	0	PF00578	AhpC/TSA family	TRINITY_DN230599_c0_g1_i1	NCBI; cellular organisms; Eukaryota; Viridiplantae; Chlorophyta; Ulvophyceae; TCBD clade; Bryopsidales; Ostreobineae; Ostreobiaceae; Ostreobium; Ostreobium quekettii;
TRINITY_DN447300_c0_g1_i1	0	0	0	0	0	0	0	19.346	0	11.6715	0	0	0	0	0	2.199	0	0	PF00578	AhpC/TSA family	TRINITY_DN447300_c0_g1_i1	NCBI; cellular organisms; Eukaryota; Viridiplantae; Chlorophyta; Ulvophyceae; TCBD clade; Bryopsidales; Ostreobineae; Ostreobiaceae; Ostreobium; Ostreobium quekettii;
TRINITY_DN836136_c0_g1_i1	0.7995	0	0.4445	0	0.3735	0	3.8905	0	13.2485	1.1145	1.5695	4.3925	0	0	3.0875	0	0.7075	0.188	PF00578	AhpC/TSA family	TRINITY_DN836136_c0_g1_i1	NCBI; cellular organisms; Eukaryota; Viridiplantae; Chlorophyta; Ulvophyceae; TCBD clade; Bryopsidales; Ostreobineae; Ostreobiaceae; Ostreobium; Ostreobium quekettii;
TRINITY_DN523631_c0_g1_i1	0	0	0	0	0	0	0	0	1.614	0	0	0	0	0	1.108	0	0	3.109	PF00578	AhpC/TSA family	TRINITY_DN523631_c0_g1_i1	NCBI; cellular organisms;
TRINITY_DN158439_c0_g1_i1	0	0	0	0	0	0	0	0	0.515	0	0	0	0	0	3.58	0	0	0	PF00578	AhpC/TSA family	TRINITY_DN158439_c0_g1_i1	NCBI; cellular organisms;
TRINITY_DN165431_c0_g1_i1	0	0	0	0	0	0	0.736	0.798	26.8335	0	0	0	0	0	0.1945	0	0	0	PF00578	AhpC/TSA family	TRINITY_DN165431_c0_g1_i1	NCBI; cellular organisms; Bacteria; FCB group; Bacteroidetes/Chlorobi group; Bacteroidetes; Cytophagia; Cytophagales; Amoebophilaceae; Candidatus Amoebophilus;
TRINITY_DN79158_c0_g1_i1	0	0	0	0	0	0	0	0	0	9.63	0	0	1.447	0	0	0	0	0	PF00578	AhpC/TSA family	TRINITY_DN79158_c0_g1_i1	NCBI; cellular organisms; Eukaryota; Opisthokonta; Fungi; Dikarya;
TRINITY_DN79158_c0_g1_i2	0	0	0	0	0	0	2.175	0	0	0	2.135	0	0	0	0	0	0	0	PF00578	AhpC/TSA family	TRINITY_DN79158_c0_g1_i2	NCBI; cellular organisms; Eukaryota; Opisthokonta; Fungi; Dikarya;
TRINITY_DN28253_c0_g1_i2	0	0	0	0.926	0	0	0	0	0	11.2545	5.174	0	0	0	0	2.188	12.7915	0	PF00578	AhpC/TSA family	TRINITY_DN28253_c0_g1_i2	NCBI; cellular organisms; Eukaryota; Opisthokonta; Fungi; Fungi incertae sedis; Mucoromycota;
TRINITY_DN1005112_c0_g1_i1	0	0	0	0	0	0	0	0	0	0	10.8925	0	0	0	0	0	8.0345	0	PF00578	AhpC/TSA family	TRINITY_DN1005112_c0_g1_i1	NCBI; cellular organisms; Bacteria; FCB group; Bacteroidetes/Chlorobi group; Bacteroidetes; Cytophagia; Cytophagales; Reichenbachiellaceae;
TRINITY_DN973335_c0_g1_i1	0	0	0	0	0	0	0	0	0	0	0	0	4.9375	0	0	0	0	1.1535	PF02777	Iron/manganese superoxide dismutases, C-terminal domain	TRINITY_DN973335_c0_g1_i1	NCBI; cellular organisms; Bacteria;
TRINITY_DN913328_c0_g1_i1	0	0	0	0	0	0	0	0	0	0	0	0	0	104.853	0	32.953	0	4.6885	PF02777	Iron/manganese superoxide dismutases, C-terminal domain	TRINITY_DN913328_c0_g1_i1	NCBI; cellular organisms; Bacteria; Proteobacteria; Gammaproteobacteria; Vibrionales; Vibrionaceae; Vibrio;
TRINITY_DN231840_c0_g1_i1	0	0	0	0	0	0	0	0	0	0	0	4.922	0	0	0	0	0	6.431	PF02777	Iron/manganese superoxide dismutases, C-terminal domain	TRINITY_DN231840_c0_g1_i1	NCBI; cellular organisms; Bacteria; FCB group; Bacteroidetes/Chlorobi group; Bacteroidetes;
TRINITY_DN979498_c0_g1_i1	0	0	0	0	0	0	0	0	0	0	0	0	5.0755	3.3445	0	0	0	0	PF02777	Iron/manganese superoxide dismutases, C-terminal domain	TRINITY_DN979498_c0_g1_i1	NCBI; cellular organisms; Bacteria; FCB group; Bacteroidetes/Chlorobi group; Chlorobi; Chlorobia; Chlorobiales; Chlorobiaceae; Prosthecochloris;
TRINITY_DN797526_c0_g1_i1	0	0	0	0	0	0	0	5.7105	0	0	9.9045	0	0	0	0	0	0	0	PF02777	Iron/manganese superoxide dismutases, C-terminal domain	TRINITY_DN797526_c0_g1_i1	NCBI; cellular organisms; Bacteria; Proteobacteria;
TRINITY_DN93_c0_g1_i8	0	0	0	0	0	0	0	0	0.515	0	0	0	0	0	0.2695	0	0	0	PF02777	Iron/manganese superoxide dismutases, C-terminal domain	TRINITY_DN93_c0_g1_i8	NCBI; cellular organisms; Eukaryota;
TRINITY_DN487938_c0_g1_i3	0	0	0	0	0	0	0	0	0	0	0	0	0	0	0	6.0365	0.906	0	PF02777	Iron/manganese superoxide dismutases, C-terminal domain	TRINITY_DN487938_c0_g1_i3	NCBI; cellular organisms; Eukaryota; Viridiplantae; Chlorophyta;
TRINITY_DN82771_c0_g1_i1	0	0	0	0	0	0	0	0	1.7995	0	0	0	0	0	2.166	0	0	0	PF02777	Iron/manganese superoxide dismutases, C-terminal domain	TRINITY_DN82771_c0_g1_i1	NCBI; cellular organisms; Eukaryota; Viridiplantae; Chlorophyta; Ulvophyceae; TCBD clade; Bryopsidales; Ostreobineae; Ostreobiaceae; Ostreobium; Ostreobium quekettii;
TRINITY_DN82771_c0_g1_i2	0	0	0	0	0	0	0	0	1.8945	0	0	3.02	0	0	0	0	0	1.1155	PF02777	Iron/manganese superoxide dismutases, C-terminal domain	TRINITY_DN82771_c0_g1_i2	NCBI; cellular organisms; Eukaryota; Viridiplantae; Chlorophyta; Ulvophyceae; TCBD clade; Bryopsidales; Ostreobineae; Ostreobiaceae; Ostreobium; Ostreobium quekettii;
TRINITY_DN115762_c0_g1_i1	0	0	0	0	0	0	0	5.927	0	10.2405	0	0	0	0	0	0	0	0	PF02777	Iron/manganese superoxide dismutases, C-terminal domain	TRINITY_DN115762_c0_g1_i1	NCBI; cellular organisms; Eukaryota; Viridiplantae; Chlorophyta; Ulvophyceae; TCBD clade; Bryopsidales; Ostreobineae; Ostreobiaceae; Ostreobium; Ostreobium quekettii;
TRINITY_DN795587_c0_g1_i1	0	0	0	0	0	0	0	0	0	0	0	0	0	0	1.3215	0	4.225	0	PF02777	Iron/manganese superoxide dismutases, C-terminal domain	TRINITY_DN795587_c0_g1_i1	NCBI; cellular organisms;
TRINITY_DN754721_c0_g1_i1	0	0	0	0	0.78	0	5.8515	0	0	6.641	2.529	0	36.395	0	0	1.638	7.2635	0	PF02777	Iron/manganese superoxide dismutases, C-terminal domain	TRINITY_DN754721_c0_g1_i1	NCBI; cellular organisms;
TRINITY_DN508734_c0_g1_i1	0	0	0	0	0	0	0	0	0	0	0	0	0	3.8875	0	0	0	2.1685	PF02777	Iron/manganese superoxide dismutases, C-terminal domain	TRINITY_DN508734_c0_g1_i1	NCBI; cellular organisms; Bacteria; FCB group; Bacteroidetes/Chlorobi group; Chlorobi; Chlorobia; Chlorobiales; Chlorobiaceae;
TRINITY_DN5770_c0_g1_i1	1.155	0	2.3145	0	0	0	0	0	0	0	0	0	0	0	0	0	0.7455	0	PF02777	Iron/manganese superoxide dismutases, C-terminal domain	TRINITY_DN5770_c0_g1_i1	NCBI; cellular organisms; Eukaryota; Sar; Alveolata; Dinophyceae; Suessiales; Symbiodiniaceae;
TRINITY_DN5770_c0_g1_i3	0	1.3635	2.2025	0.793	1.4265	4.243	0.7125	0	0	0	0	0	0	0	1.508	0	0.306	3.5795	PF02777	Iron/manganese superoxide dismutases, C-terminal domain	TRINITY_DN5770_c0_g1_i3	NCBI; cellular organisms; Eukaryota; Sar; Alveolata; Dinophyceae; Suessiales; Symbiodiniaceae;
TRINITY_DN271216_c0_g1_i2	0	0	0	0	0	0	0	0	0	0	0	0	0	0	0	6.9045	0.7105	0	PF02777	Iron/manganese superoxide dismutases, C-terminal domain	TRINITY_DN271216_c0_g1_i2	NCBI; cellular organisms; Archaea; TACK group; Thaumarchaeota;
TRINITY_DN482367_c0_g1_i1	0	0	0	0	0	0	0	0	2.991	0	0	0	0	0	0.509	0	0	0	PF02777	Iron/manganese superoxide dismutases, C-terminal domain	TRINITY_DN482367_c0_g1_i1	NCBI; cellular organisms; Bacteria; FCB group; Bacteroidetes/Chlorobi group; Bacteroidetes; Cytophagia; Cytophagales;
TRINITY_DN12149_c0_g1_i1	0	0	0	0	0	0	0.1985	0	0	0	0	0	3.933	0	0	0	0.392	0	PF02777	Iron/manganese superoxide dismutases, C-terminal domain	TRINITY_DN12149_c0_g1_i1	NCBI; cellular organisms; Eukaryota; Viridiplantae; Chlorophyta; core chlorophytes;
TRINITY_DN12149_c0_g1_i12	0	0	0	0	0	0	0.1985	0	0	0	0	0	1.896	0	0	0	0	0	PF02777	Iron/manganese superoxide dismutases, C-terminal domain	TRINITY_DN12149_c0_g1_i12	NCBI; cellular organisms; Eukaryota; Viridiplantae; Chlorophyta; core chlorophytes;
TRINITY_DN12149_c0_g1_i15	0	0	0	0	0	0	0.1985	0	0	0	0	0	0	0	0	1.773	0.392	0	PF02777	Iron/manganese superoxide dismutases, C-terminal domain	TRINITY_DN12149_c0_g1_i15	NCBI; cellular organisms; Eukaryota; Viridiplantae; Chlorophyta; core chlorophytes;
TRINITY_DN12149_c0_g1_i7	0	0	0	0	0	0	0	0	0	0	0	0	8.8065	0	0	0	1.0285	0	PF02777	Iron/manganese superoxide dismutases, C-terminal domain	TRINITY_DN12149_c0_g1_i7	NCBI; cellular organisms; Eukaryota; Viridiplantae; Chlorophyta; core chlorophytes;
TRINITY_DN12149_c0_g2_i1	0	0	0	0	0	0	0	0	0	0	0	0	0	0.9975	0	0	4.6665	0	PF02777	Iron/manganese superoxide dismutases, C-terminal domain	TRINITY_DN12149_c0_g2_i1	NCBI; cellular organisms; Eukaryota; Viridiplantae; Chlorophyta; core chlorophytes;
TRINITY_DN487938_c1_g1_i1	0	0	0	0	0	0	0	0	0	0	0	0	2.4845	5.765	0	0	0	0	PF02777	Iron/manganese superoxide dismutases, C-terminal domain	TRINITY_DN487938_c1_g1_i1	NCBI; cellular organisms; Eukaryota; Viridiplantae; Chlorophyta; core chlorophytes;
TRINITY_DN217682_c0_g1_i1	0	0	0	0	0	0	0	0	0	0	0	0	2.845	0	0	0	0	2.551	PF13192	Thioredoxin domain	TRINITY_DN217682_c0_g1_i1	NCBI; cellular organisms; Bacteria; Terrabacteria group; Chloroflexi; Chloroflexia; Chloroflexales; Roseiflexineae; Roseiflexaceae; Roseiflexus;

## Sheet: RNS
Transcript	JH1T	JH3T	JH4T	JH5T	JH6T	JH7T	JH1O	JH3O	JH4O	JH5O	JH6O	JH7O	JH1S	JH3S	JH4S	JH5S	JH6S	JH7S	Pfam	Function	Taxonomy
TRINITY_DN20098_c0_g1_i1	1.0635	0.998	0.5425	1.77	0.525	0	3.125	0	0.437	2.6375	3.2105	0	0.6645	1.533	0	0.393	0.283	0.514	PF00034	Cytochrome c	TRINITY_DN20098_c0_g1_i1	NCBI;
TRINITY_DN20098_c0_g1_i2	1.4325	0	0	3.657	0	0	1.641	1.8245	1.34	1.501	1.619	0	0	0	0	0	0	0	PF00034	Cytochrome c	TRINITY_DN20098_c0_g1_i2	NCBI;
TRINITY_DN977289_c0_g1_i1	0	0	0	0	0	0	0	0	0	0	0	0	9.7525	0	3.098	0.707	0	0	PF00034	Cytochrome c	TRINITY_DN977289_c0_g1_i1	NCBI; cellular organisms; Bacteria;
TRINITY_DN909960_c0_g1_i1	0	0	0	0	0	0	0	7.4445	0	0	0	0	0	0	1.9765	0	0	0	PF00034	Cytochrome c	TRINITY_DN909960_c0_g1_i1	NCBI; cellular organisms; Bacteria;
TRINITY_DN923287_c0_g1_i1	0	0	0	0	0	0	0	0	0	0	0	0	8.7915	0	5.775	0	0	9.3835	PF00034	Cytochrome c	TRINITY_DN923287_c0_g1_i1	NCBI; cellular organisms; Bacteria; Proteobacteria; Gammaproteobacteria; Chromatiales; Chromatiaceae;
TRINITY_DN809543_c0_g1_i1	0	0	0	0	0	0	0	2.456	0	0	0	3.2735	0	0	0	0	0	3.861	PF00034	Cytochrome c	TRINITY_DN809543_c0_g1_i1	NCBI; cellular organisms; Bacteria; Proteobacteria;
TRINITY_DN966651_c0_g1_i1	0	0	0	0	0	0	0	0	0	0	6.505	0	0	0	0	0	8.8315	0	PF00034	Cytochrome c	TRINITY_DN966651_c0_g1_i1	NCBI; cellular organisms; Bacteria; Proteobacteria; Gammaproteobacteria;
TRINITY_DN2359_c0_g1_i1	0	1.3935	2.96	0	2.9265	7.087	0	0	0	1.345	0	1.4145	0	0	0	5.79	8.934	0.7395	PF00034	Cytochrome c	TRINITY_DN2359_c0_g1_i1	NCBI; cellular organisms; Eukaryota; Sar; Alveolata; Dinophyceae; Suessiales; Symbiodiniaceae; Symbiodinium;
TRINITY_DN2359_c0_g1_i2	6.8375	4.9875	0	5.921	3.197	3.4115	1.7755	0	1.445	0	1.747	3.4175	1.92	0	2.4405	0	0	4.2925	PF00034	Cytochrome c	TRINITY_DN2359_c0_g1_i2	NCBI; cellular organisms; Eukaryota; Sar; Alveolata; Dinophyceae; Suessiales; Symbiodiniaceae; Symbiodinium;
TRINITY_DN88345_c0_g1_i1	0	0	0	0	0	0	0	0	0	0	0	0	4.966	0	0	0	0	0.727	PF00034	Cytochrome c	TRINITY_DN88345_c0_g1_i1	NCBI; cellular organisms; Bacteria; Proteobacteria; Alphaproteobacteria;
TRINITY_DN719558_c0_g1_i1	0	0	0	0	0	0	0	0	0	0	0	0	0	1.4085	0.8015	0	1.3105	0	PF00034	Cytochrome c	TRINITY_DN719558_c0_g1_i1	NCBI; cellular organisms; Bacteria; Proteobacteria; Alphaproteobacteria;
TRINITY_DN797264_c0_g1_i1	0	0	0	0	0	0	0	0	0	0	0	0	0	10.0485	0	0	9.7605	0	PF00034	Cytochrome c	TRINITY_DN797264_c0_g1_i1	NCBI; cellular organisms; Bacteria; Proteobacteria; Alphaproteobacteria;
TRINITY_DN82870_c0_g1_i1	0	0	0	0	0	0	0.6875	0	0	0	0	3.4745	0	0	2.3715	0	0.6	2.0435	PF00034	Cytochrome c	TRINITY_DN82870_c0_g1_i1	NCBI; cellular organisms; Eukaryota; Viridiplantae;
TRINITY_DN395579_c2_g2_i1	0	0	0	0	0	0	0	8.6595	0	1.4255	0	0	1.6465	0.748	0	2.3115	13.026	0	PF00034	Cytochrome c	TRINITY_DN395579_c2_g2_i1	NCBI; cellular organisms; Eukaryota; Viridiplantae;
TRINITY_DN275930_c0_g1_i1	0	0	0	0	0	0	0	0	0	0	0	0	0	0	5.57	0	4.1515	0	PF00034	Cytochrome c	TRINITY_DN275930_c0_g1_i1	NCBI; cellular organisms; Eukaryota; Viridiplantae;
TRINITY_DN747901_c0_g1_i1	0	0	0	0	0	0	0.674	0	4.513	0.6765	1.3745	2.038	0.149	0	5.4625	0	1.151	5.478	PF00034	Cytochrome c	TRINITY_DN747901_c0_g1_i1	NCBI; cellular organisms; Eukaryota; Viridiplantae;
TRINITY_DN833312_c0_g1_i1	0	0	0	0	0	0	0	0	0	0	0	0	1.284	0	0.6555	0	0	0.269	PF00034	Cytochrome c	TRINITY_DN833312_c0_g1_i1	NCBI; cellular organisms; Bacteria; Proteobacteria; Gammaproteobacteria; Chromatiales; Ectothiorhodospiraceae;
TRINITY_DN354976_c0_g1_i1	0	0	0	0	0	0	0	0	0	0	0	0	1.2345	0	0	0	0	2.14	PF00034	Cytochrome c	TRINITY_DN354976_c0_g1_i1	NCBI; cellular organisms; Bacteria; Proteobacteria; Alphaproteobacteria; Rhodospirillales; Rhodospirillaceae; Roseospira;
TRINITY_DN113510_c0_g1_i1	0	0	0	0	0	0	0	1.8445	0	0	0	0	0	0	0.4305	0	0	0	PF00034	Cytochrome c	TRINITY_DN113510_c0_g1_i1	NCBI; cellular organisms; Bacteria; Proteobacteria; Alphaproteobacteria; Rhodospirillales; Rhodospirillaceae; Roseospira;
TRINITY_DN923538_c0_g1_i1	0	0	0	0	0	0	0	0	1.505	1.1145	0	4.161	0	0	8.4135	0.2915	0.257	0.5765	PF00034	Cytochrome c	TRINITY_DN923538_c0_g1_i1	NCBI; cellular organisms; Eukaryota; Viridiplantae; Chlorophyta; Ulvophyceae; TCBD clade; Bryopsidales; Ostreobineae; Ostreobiaceae; Ostreobium; Ostreobium quekettii;
TRINITY_DN1009090_c0_g1_i1	0	0	0	0	0	0	0	18.928	0	0	0	0	0	96.0065	0	0	0	0	PF00034	Cytochrome c	TRINITY_DN1009090_c0_g1_i1	NCBI; cellular organisms;
TRINITY_DN859662_c0_g1_i1	0	0	0	0	0	0	0	0	0	0	0	0	0	5.1195	19.6105	8.6845	1.6045	0	PF00034	Cytochrome c	TRINITY_DN859662_c0_g1_i1	NCBI; cellular organisms; Bacteria; Proteobacteria; Gammaproteobacteria; Xanthomonadales;
TRINITY_DN173136_c0_g1_i1	0	0	0	0	0	0	0	0	0	0	0	0	1.6925	0	1.475	0	0	0	PF00034	Cytochrome c	TRINITY_DN173136_c0_g1_i1	NCBI; cellular organisms; Bacteria; Proteobacteria; Alphaproteobacteria; Rhodospirillales;
TRINITY_DN578372_c0_g1_i1	0	0	0	0	0	0	0	0	0	0	4.146	0	0	0	0	3.164	6.952	0	PF00034	Cytochrome c	TRINITY_DN578372_c0_g1_i1	NCBI; cellular organisms; Bacteria; Proteobacteria; Alphaproteobacteria; Hyphomicrobiales; Rhodovibrionaceae; Pelagibius; Pelagibius litoralis;
TRINITY_DN245226_c0_g1_i1	0	0	0	0	0	0	0	0	0	0	0	0	2.4035	0	0	0	0	0.9525	PF00034	Cytochrome c	TRINITY_DN245226_c0_g1_i1	NCBI; cellular organisms; Bacteria; Proteobacteria; Alphaproteobacteria; Rhodospirillales; Rhodospirillaceae; Roseospira; Roseospira visakhapatnamensis;
TRINITY_DN219978_c1_g1_i1	0	0	0	0	0	0	0	0	0	0	0	0	41.1345	2.0245	0	0	0	0	PF00034	Cytochrome c	TRINITY_DN219978_c1_g1_i1	NCBI; cellular organisms; Bacteria; Proteobacteria; Alphaproteobacteria; Hyphomicrobiales; unclassified Hyphomicrobiales; Hyphomicrobiales bacterium;
TRINITY_DN908901_c0_g1_i1	0	0	0	0	0	0	0	0	0	0	0	0	0	0	8.2055	2.85	0	0	PF00034	Cytochrome c	TRINITY_DN908901_c0_g1_i1	NCBI; cellular organisms; Bacteria; Proteobacteria; Gammaproteobacteria; unclassified Gammaproteobacteria; Gammaproteobacteria bacterium;
TRINITY_DN104808_c1_g1_i1	0	0	0	0	0	0	0	0	0	0	0	0	0	0	1.662	3.1145	0.906	5.3585	PF00042	Globin	Anaerobic nitrite reductase	TRINITY_DN104808_c1_g1_i1	NCBI;
TRINITY_DN19640_c0_g1_i1	12.4965	21.8315	0	6.1935	0	3.7475	0	0	0	0	0	6.5585	0	1.1735	1.9915	6.777	9.914	4.6325	PF00042	Globin	Anaerobic nitrite reductase	TRINITY_DN19640_c0_g1_i1	NCBI; cellular organisms; Eukaryota; Sar; Alveolata; Dinophyceae; Suessiales; Symbiodiniaceae; Symbiodinium;
TRINITY_DN19640_c0_g1_i2	1.5795	1.8425	6.0095	1.2705	0	0	0.883	0.991	0	0	0	0	0	0	0	1.3915	0	0	PF00042	Globin	Anaerobic nitrite reductase	TRINITY_DN19640_c0_g1_i2	NCBI; cellular organisms; Eukaryota; Sar; Alveolata; Dinophyceae; Suessiales; Symbiodiniaceae; Symbiodinium;
TRINITY_DN19640_c0_g1_i3	1.6035	0	0	0	8.656	7.493	0	0	0	0	0	0	0	0	0	1.167	2.099	0.22	PF00042	Globin	Anaerobic nitrite reductase	TRINITY_DN19640_c0_g1_i3	NCBI; cellular organisms; Eukaryota; Sar; Alveolata; Dinophyceae; Suessiales; Symbiodiniaceae; Symbiodinium;
TRINITY_DN19640_c0_g1_i4	8.77	0	0	0	2.8835	2.682	0	0	0	0	0	1.759	0	0.851	0.479	0	2.6605	2.605	PF00042	Globin	Anaerobic nitrite reductase	TRINITY_DN19640_c0_g1_i4	NCBI; cellular organisms; Eukaryota; Sar; Alveolata; Dinophyceae; Suessiales; Symbiodiniaceae; Symbiodinium;
TRINITY_DN19640_c0_g1_i5	0	0	4.968	0	16.585	0	0.889	0	4.4045	0	0.9125	0	0	0	0.9205	0	0	0	PF00042	Globin	Anaerobic nitrite reductase	TRINITY_DN19640_c0_g1_i5	NCBI; cellular organisms; Eukaryota; Sar; Alveolata; Dinophyceae; Suessiales; Symbiodiniaceae; Symbiodinium;
TRINITY_DN19640_c0_g1_i6	0	0	0	0	0	1.7705	0	0	0	0	0	1.7695	0	0	0	0	0	0	PF00042	Globin	Anaerobic nitrite reductase	TRINITY_DN19640_c0_g1_i6	NCBI; cellular organisms; Eukaryota; Sar; Alveolata; Dinophyceae; Suessiales; Symbiodiniaceae; Symbiodinium;
TRINITY_DN19640_c0_g1_i7	0	9.7475	0	0	0.8925	0	0.9705	0	0	0	0	0	0	0	1.262	0	0	0	PF00042	Globin	Anaerobic nitrite reductase	TRINITY_DN19640_c0_g1_i7	NCBI; cellular organisms; Eukaryota; Sar; Alveolata; Dinophyceae; Suessiales; Symbiodiniaceae; Symbiodinium;
TRINITY_DN578691_c0_g2_i1	3.7385	0	0	3.226	1.31	0	0	0	0	0	0	0	0	0	0	0.707	1.9105	0	PF00042	Globin	Anaerobic nitrite reductase	TRINITY_DN578691_c0_g2_i1	NCBI; cellular organisms; Eukaryota; Sar; Alveolata; Dinophyceae; Suessiales; Symbiodiniaceae; Symbiodinium;
TRINITY_DN298678_c0_g1_i1	1.9335	1.9645	0	1.3	1.434	0	0	0.648	0.996	0.281	0	0	0	0	0.297	0.864	0.277	0	PF00042	Globin	Anaerobic nitrite reductase	TRINITY_DN298678_c0_g1_i1	NCBI; cellular organisms; Eukaryota; Sar; Alveolata; Dinophyceae; Suessiales; Symbiodiniaceae; Symbiodinium;
TRINITY_DN706042_c0_g1_i1	1.093	1.85	0.3515	0.5465	1.426	0.6425	0.477	0	0.274	0.3175	0.158	0.1675	0	0.0735	0.298	0.314	0.857	0.238	PF00042	Globin	Anaerobic nitrite reductase	TRINITY_DN706042_c0_g1_i1	NCBI; cellular organisms; Eukaryota; Sar; Alveolata; Dinophyceae; Suessiales; Symbiodiniaceae; Symbiodinium;
TRINITY_DN745614_c0_g1_i1	0	0	0	0	0	0	0	0	0	0	6.3715	0	0	0	0	0	2.9635	0	PF00042	Globin	Anaerobic nitrite reductase	TRINITY_DN745614_c0_g1_i1	NCBI; cellular organisms; Eukaryota; Sar; Alveolata; Dinophyceae; Suessiales; Symbiodiniaceae; Symbiodinium;
TRINITY_DN159637_c0_g1_i1	1.003	2.058	1.1695	0.6125	0	1.5985	1.6045	0.6015	0	0	0.561	0	0	0	0	0.5275	0.874	0	PF00042	Globin	Anaerobic nitrite reductase	TRINITY_DN159637_c0_g1_i1	NCBI; cellular organisms; Eukaryota; Sar; Alveolata; Dinophyceae; Suessiales; Symbiodiniaceae; Symbiodinium;
TRINITY_DN933070_c0_g1_i1	1.459	0.5485	0.6535	0.658	1.159	0.585	0	0	0	0	0.603	0	0	0	0	2.2555	1.0555	0.8685	PF00042	Globin	Anaerobic nitrite reductase	TRINITY_DN933070_c0_g1_i1	NCBI; cellular organisms; Eukaryota; Sar; Alveolata; Dinophyceae; Suessiales; Symbiodiniaceae; Symbiodinium;
TRINITY_DN982192_c0_g1_i1	0.4075	2.3095	0	0	1.892	0.4915	0	0	1.6265	0	2.026	0	0	0	0.119	0.4715	0.6735	0	PF00042	Globin	Anaerobic nitrite reductase	TRINITY_DN982192_c0_g1_i1	NCBI; cellular organisms; Eukaryota; Sar; Alveolata; Dinophyceae; Suessiales; Symbiodiniaceae; Symbiodinium; Symbiodinium microadriaticum;
TRINITY_DN931295_c0_g1_i2	3.0605	0	0	1.3305	0	0	0	0	0	0	0	0	0	0	1.597	0	1.8255	0	PF00042	Globin	Anaerobic nitrite reductase	TRINITY_DN931295_c0_g1_i2	NCBI; cellular organisms; Eukaryota; Sar; Alveolata; Dinophyceae; Suessiales; Symbiodiniaceae; Symbiodinium; Symbiodinium natans;
TRINITY_DN119609_c0_g1_i1	0	0	0	0	0	0	0	0	0	1.6415	0	0	0	0	0	9.919	0	0	PF00042	Globin	Anaerobic nitrite reductase	TRINITY_DN119609_c0_g1_i1	NCBI; cellular organisms; Eukaryota; Opisthokonta; Metazoa; Porifera; Demospongiae; Heteroscleromorpha; Suberitida;
TRINITY_DN204384_c0_g2_i1	0	0	0	0	0	0	0	0	0	0	0	5.899	0	0	0	0	0	2.4585	PF00115	Cytochrome C and Quinol oxidase polypeptide I	TRINITY_DN204384_c0_g2_i1	NCBI; cellular organisms; Bacteria;
TRINITY_DN213502_c1_g3_i1	0	0	0	0	0	0	0	0	0	0	0	0	4.4745	0	1.7965	0	0	0	PF00115	Cytochrome C and Quinol oxidase polypeptide I	TRINITY_DN213502_c1_g3_i1	NCBI; cellular organisms; Bacteria; Proteobacteria; Alphaproteobacteria; Hyphomicrobiales;
TRINITY_DN800815_c0_g1_i1	0	0	0	0	0	0	0	0	0	0	0	0	0	0	1.033	0	0	1.266	PF00115	Cytochrome C and Quinol oxidase polypeptide I	TRINITY_DN800815_c0_g1_i1	NCBI; cellular organisms; Bacteria; Proteobacteria; Gammaproteobacteria; Chromatiales; Chromatiaceae;
TRINITY_DN322782_c1_g1_i2	0	0	0	0	0	0	0	0	0	0	0	0	0	3.785	1.054	0	0	0	PF00115	Cytochrome C and Quinol oxidase polypeptide I	TRINITY_DN322782_c1_g1_i2	NCBI; cellular organisms; Bacteria; Proteobacteria;
TRINITY_DN3540_c1_g1_i1	0	0	0	0	0	0	0	0	0	0	0	0	3.1455	0	0.0895	0	0	0.1505	PF00115	Cytochrome C and Quinol oxidase polypeptide I	TRINITY_DN3540_c1_g1_i1	NCBI; cellular organisms; Bacteria; Proteobacteria; Gammaproteobacteria;
TRINITY_DN14006_c1_g1_i1	0	0	0	0	0	0	0	0	0	0	0	0	3.5505	3.653	0	0	0	0	PF00115	Cytochrome C and Quinol oxidase polypeptide I	TRINITY_DN14006_c1_g1_i1	NCBI; cellular organisms; Bacteria; Proteobacteria; Gammaproteobacteria;
TRINITY_DN172358_c0_g1_i1	0	0	0	0	0	0	0	0	0	0	0	0	3.255	0	0.1485	0	0	0	PF00115	Cytochrome C and Quinol oxidase polypeptide I	TRINITY_DN172358_c0_g1_i1	NCBI; cellular organisms; Bacteria; Proteobacteria; Gammaproteobacteria;
TRINITY_DN997869_c0_g1_i1	0	0	0	0	0	0	0	0	0	0	16.351	0	0	0	2.9395	0	0	0	PF00115	Cytochrome C and Quinol oxidase polypeptide I	TRINITY_DN997869_c0_g1_i1	NCBI; cellular organisms; Bacteria; Proteobacteria; Gammaproteobacteria;
TRINITY_DN917600_c0_g1_i1	0	0	0	0	0	0	0	0	0	0	0	0	0	0	4.971	0	7.5435	0	PF00115	Cytochrome C and Quinol oxidase polypeptide I	TRINITY_DN917600_c0_g1_i1	NCBI; cellular organisms; Archaea;
TRINITY_DN53208_c0_g1_i4	0	0	0	0	0	0	0	0	0	0	39.0755	0	0	0	0	0	2.5455	0	PF00115	Cytochrome C and Quinol oxidase polypeptide I	TRINITY_DN53208_c0_g1_i4	NCBI; cellular organisms; Eukaryota;
TRINITY_DN53208_c0_g1_i5	0	0	0	0	0	0	0	0	0	0	17.624	0	0	0	0	0	5.7545	0	PF00115	Cytochrome C and Quinol oxidase polypeptide I	TRINITY_DN53208_c0_g1_i5	NCBI; cellular organisms; Eukaryota;
TRINITY_DN5596_c0_g1_i18	0	0	0	0	0	0	0	0	0	6.938	0	0	0	0	0	0	0.343	0	PF00115	Cytochrome C and Quinol oxidase polypeptide I	TRINITY_DN5596_c0_g1_i18	NCBI; cellular organisms; Eukaryota; Opisthokonta; Fungi;
TRINITY_DN1688_c1_g1_i1	0	0	0	0	0	0	0	0	0	0	0	0	0	0	0	4.6505	1.7485	0	PF00115	Cytochrome C and Quinol oxidase polypeptide I	TRINITY_DN1688_c1_g1_i1	NCBI; cellular organisms; Bacteria; Proteobacteria; Alphaproteobacteria;
TRINITY_DN5969_c0_g1_i18	0	0	0	0	0	0	0	0	0.1855	0	0	0	0	0	0	0	1.1055	0	PF00115	Cytochrome C and Quinol oxidase polypeptide I	TRINITY_DN5969_c0_g1_i18	NCBI; cellular organisms; Eukaryota; Viridiplantae;
TRINITY_DN1512_c1_g1_i9	2.5575	0	0	0	1.887	0	28.6045	0	192.018	2.605	26.7545	156.359	2.595	0.5575	59.5865	0.3925	11.23	36.646	PF00115	Cytochrome C and Quinol oxidase polypeptide I	TRINITY_DN1512_c1_g1_i9	NCBI; cellular organisms; Eukaryota; Viridiplantae;
TRINITY_DN3188_c0_g1_i5	0	0	0	0	0	0	0	0	0	7.404	0.7205	0	2.155	0	0.2845	1.7505	1.161	0	PF00115	Cytochrome C and Quinol oxidase polypeptide I	TRINITY_DN3188_c0_g1_i5	NCBI; cellular organisms; Eukaryota; Viridiplantae;
TRINITY_DN1512_c1_g1_i15	1.9795	0	0	0	0	1.823	9.086	0	66.777	10.243	10.0885	4.2205	0.933	0	25.617	0.314	13.287	7.5065	PF00115	Cytochrome C and Quinol oxidase polypeptide I	TRINITY_DN1512_c1_g1_i15	NCBI; cellular organisms; Eukaryota; Viridiplantae; Chlorophyta; Ulvophyceae; TCBD clade; Bryopsidales; Ostreobineae; Ostreobiaceae; Ostreobium; Ostreobium quekettii;
TRINITY_DN1512_c1_g1_i5	0	0	0	0	0	0	0	14.592	0	26.7395	2.0625	0	0	0	0	2.334	0	0	PF00115	Cytochrome C and Quinol oxidase polypeptide I	TRINITY_DN1512_c1_g1_i5	NCBI; cellular organisms; Eukaryota; Viridiplantae; Chlorophyta; Ulvophyceae; TCBD clade; Bryopsidales; Ostreobineae; Ostreobiaceae; Ostreobium; Ostreobium quekettii;
TRINITY_DN1512_c1_g1_i6	0	0	0	0	0	0	3.5655	0	14.425	1.441	1.4315	13.3785	0	0	2.704	0	1.972	7.6935	PF00115	Cytochrome C and Quinol oxidase polypeptide I	TRINITY_DN1512_c1_g1_i6	NCBI; cellular organisms;
TRINITY_DN16718_c0_g1_i8	0	0	0	0	0	0	0	0	0	0	0	0	0.197	1.3055	0	0	0	0.3425	PF00115	Cytochrome C and Quinol oxidase polypeptide I	TRINITY_DN16718_c0_g1_i8	NCBI; cellular organisms;
TRINITY_DN16718_c0_g1_i9	0	0	0	0	0	0	1.571	0	5.5325	0	0	1.2005	0	0	1.9435	0	0	4.124	PF00115	Cytochrome C and Quinol oxidase polypeptide I	TRINITY_DN16718_c0_g1_i9	NCBI; cellular organisms;
TRINITY_DN5596_c0_g1_i10	0	0	0	0	0	0	0	0	5.8265	0	0	1.9875	0	0	9.6795	0	0	0.7705	PF00115	Cytochrome C and Quinol oxidase polypeptide I	TRINITY_DN5596_c0_g1_i10	NCBI; cellular organisms;
TRINITY_DN5596_c0_g1_i21	0	0	0	0	0	0	0	0	0	2.2645	25.357	0	0	0	0	0.202	1.035	0	PF00115	Cytochrome C and Quinol oxidase polypeptide I	TRINITY_DN5596_c0_g1_i21	NCBI; cellular organisms;
TRINITY_DN5596_c0_g1_i29	0	0	0	0.1965	0	0	0	0	0	0	0	0	0	0	0	0.5335	0	0	PF00115	Cytochrome C and Quinol oxidase polypeptide I	TRINITY_DN5596_c0_g1_i29	NCBI; cellular organisms;
TRINITY_DN5596_c0_g1_i34	0	0	0	0.7445	0	0	0	0	0	0	0.243	0	0	0	0	0	0	0	PF00115	Cytochrome C and Quinol oxidase polypeptide I	TRINITY_DN5596_c0_g1_i34	NCBI; cellular organisms;
TRINITY_DN5596_c0_g1_i35	0	0	0	0	0	0	0	0	0	3.855	0	0	0	0	0	0.247	0.2325	0	PF00115	Cytochrome C and Quinol oxidase polypeptide I	TRINITY_DN5596_c0_g1_i35	NCBI; cellular organisms;
TRINITY_DN5596_c0_g1_i37	0	0	0	0	0	0	0	0	0	2.2645	0	0	0	0	0	0.202	0.1225	0	PF00115	Cytochrome C and Quinol oxidase polypeptide I	TRINITY_DN5596_c0_g1_i37	NCBI; cellular organisms;
TRINITY_DN5596_c0_g1_i47	0	0	0	0.1965	0	0	0	0	0	0	0	0	0	0	0	0.5335	0	0	PF00115	Cytochrome C and Quinol oxidase polypeptide I	TRINITY_DN5596_c0_g1_i47	NCBI; cellular organisms;
TRINITY_DN5596_c0_g1_i9	0	0	0	0.3055	0	0	0	0	0	3.103	14.297	0	0	0	0	0.135	0	0	PF00115	Cytochrome C and Quinol oxidase polypeptide I	TRINITY_DN5596_c0_g1_i9	NCBI; cellular organisms;
TRINITY_DN3188_c0_g1_i12	0	0	0	0	0	0	0.266	0	0	0	0.2175	0	4.3745	7.687	0	0	0	0	PF00115	Cytochrome C and Quinol oxidase polypeptide I	TRINITY_DN3188_c0_g1_i12	NCBI; cellular organisms;
TRINITY_DN3188_c0_g1_i9	0	0	0	0	0	0	0	0	0	0.745	1.3325	0	2.4885	0	0	0	0	0	PF00115	Cytochrome C and Quinol oxidase polypeptide I	TRINITY_DN3188_c0_g1_i9	NCBI; cellular organisms;
TRINITY_DN305475_c0_g1_i1	0	0	0	0	0	0	3.8445	0	0	0	0	0	3.8255	0	0	0	0	0	PF00115	Cytochrome C and Quinol oxidase polypeptide I	TRINITY_DN305475_c0_g1_i1	NCBI; cellular organisms;
TRINITY_DN104336_c0_g1_i1	0	0	0	0	0	0	0	0	0	0	0	0	4.9055	0	0.9435	0	0	0	PF00115	Cytochrome C and Quinol oxidase polypeptide I	TRINITY_DN104336_c0_g1_i1	NCBI; cellular organisms; Bacteria; Proteobacteria; Alphaproteobacteria; Rhodospirillales;
TRINITY_DN5969_c0_g1_i39	0	0	0	0	0	0	0	0	5.041	0	0	0	0	0	1.9755	0	0	0	PF00115	Cytochrome C and Quinol oxidase polypeptide I	TRINITY_DN5969_c0_g1_i39	NCBI; cellular organisms; Eukaryota; Viridiplantae; Chlorophyta; Ulvophyceae; TCBD clade; Cladophorales; Pithophoraceae; Pithophora; Pithophora roettleri;
TRINITY_DN301_c0_g3_i1	0	0	0	0	0	0	0	0	0	22.895	0	0	0	0	0.0895	196.843	1.166	0	PF00115	Cytochrome C and Quinol oxidase polypeptide I	TRINITY_DN301_c0_g3_i1	NCBI; cellular organisms; Eukaryota; Opisthokonta; Metazoa; Porifera; Demospongiae; Heteroscleromorpha;
TRINITY_DN332956_c0_g1_i1	0	0	0	0	0	0	0	0	0	0	0	0	0	0	2.665	0	0	1.003	PF00175	Oxidoreductase NAD-binding domain	TRINITY_DN332956_c0_g1_i1	NCBI; cellular organisms; Bacteria;
TRINITY_DN769415_c0_g1_i1	0	0	0	0	0	0	0	0	0	0	0	0	0.7035	0.939	0	0	0	0	PF00175	Oxidoreductase NAD-binding domain	TRINITY_DN769415_c0_g1_i1	NCBI; cellular organisms; Bacteria; Proteobacteria; Gammaproteobacteria;
TRINITY_DN76459_c0_g1_i5	0	0	0	0	0	0	0	0	0	0.7075	0.7785	0	27.6265	0	0	0.247	3.286	0	PF00175	Oxidoreductase NAD-binding domain	TRINITY_DN76459_c0_g1_i5	NCBI; cellular organisms; Eukaryota;
TRINITY_DN76459_c0_g1_i6	0	0	0	0	0	0	0	0	0	0	0	0	0.266	0	0.299	5.0155	1.504	0	PF00175	Oxidoreductase NAD-binding domain	TRINITY_DN76459_c0_g1_i6	NCBI; cellular organisms; Eukaryota;
TRINITY_DN729170_c0_g1_i1	0	0	0	0	0	0	0	0	0	0	2.5955	0	0	0	0.7125	0	8.973	0	PF00175	Oxidoreductase NAD-binding domain	TRINITY_DN729170_c0_g1_i1	NCBI; cellular organisms; Eukaryota;
TRINITY_DN163500_c0_g1_i2	0.3845	0	0	0	0	0	0.749	0	0	0.718	0.375	0	7.266	0	0	0	1.461	0	PF00175	Oxidoreductase NAD-binding domain	TRINITY_DN163500_c0_g1_i2	NCBI; cellular organisms; Eukaryota;
TRINITY_DN936179_c0_g1_i1	0	0	0	0	0	0	0	0	0	7.6645	0	0	0	0	0	2.233	0	0	PF00175	Oxidoreductase NAD-binding domain	TRINITY_DN936179_c0_g1_i1	NCBI; cellular organisms; Eukaryota;
TRINITY_DN973536_c0_g1_i1	0	0	0	0	0	0	2.879	0	0	0	0	0	1.034	1.3935	0	0	0	0	PF00175	Oxidoreductase NAD-binding domain	TRINITY_DN973536_c0_g1_i1	NCBI; cellular organisms; Eukaryota;
TRINITY_DN102570_c1_g2_i1	6.102	3.166	1.378	3.282	2.8555	4.5805	0.416	0	0.3485	0.3965	0.829	1.2685	0	0	0.3285	1.627	2.634	1.942	PF00175	Oxidoreductase NAD-binding domain	TRINITY_DN102570_c1_g2_i1	NCBI; cellular organisms; Eukaryota; Sar; Alveolata; Dinophyceae;
TRINITY_DN8291_c0_g1_i7	0.762	0	0	0.0425	0	0	0	0	0.6765	0	0.2865	0	0	0	0	0.55	1.014	0	PF00175	Oxidoreductase NAD-binding domain	TRINITY_DN8291_c0_g1_i7	NCBI; cellular organisms; Eukaryota; Sar; Alveolata; Dinophyceae; Suessiales; Symbiodiniaceae; Symbiodinium;
TRINITY_DN77518_c1_g2_i1	2.3345	0	0.2905	0.424	1.563	0	1.2205	0	0	0	0.77	0	0	0	0.7015	1.47	0.36	1.3085	PF00175	Oxidoreductase NAD-binding domain	TRINITY_DN77518_c1_g2_i1	NCBI; cellular organisms; Eukaryota; Sar; Alveolata; Dinophyceae; Suessiales; Symbiodiniaceae; Symbiodinium;
TRINITY_DN89144_c0_g1_i1	6.3685	2.772	1.5525	0	1.754	1.6395	0	0	0	0	0.01	2.4455	0.165	0	0.7425	0.92	5.5715	0.367	PF00175	Oxidoreductase NAD-binding domain	TRINITY_DN89144_c0_g1_i1	NCBI; cellular organisms; Eukaryota; Sar; Alveolata; Dinophyceae; Suessiales; Symbiodiniaceae; Symbiodinium;
TRINITY_DN13676_c0_g1_i5	0.632	1.201	0	1.57	0	0.2995	0.8895	0	0.713	0	0	0	0.1115	0	0	0	1.3625	0	PF00175	Oxidoreductase NAD-binding domain	TRINITY_DN13676_c0_g1_i5	NCBI; cellular organisms; Eukaryota; Sar; Alveolata; Dinophyceae; Suessiales; Symbiodiniaceae; Symbiodinium;
TRINITY_DN208972_c0_g1_i1	0.8275	1.1625	0.882	1.8385	0	0.401	0	0	0	0	0	0.413	0	0	0.2995	0.5945	1.4825	0.905	PF00175	Oxidoreductase NAD-binding domain	TRINITY_DN208972_c0_g1_i1	NCBI; cellular organisms; Eukaryota; Sar; Alveolata; Dinophyceae; Suessiales; Symbiodiniaceae; Symbiodinium;
TRINITY_DN208972_c0_g1_i3	0.786	0	0	0	2.7215	0	0	0	0.53	0	0	0	0	0	0.4335	0	0	0	PF00175	Oxidoreductase NAD-binding domain	TRINITY_DN208972_c0_g1_i3	NCBI; cellular organisms; Eukaryota; Sar; Alveolata; Dinophyceae; Suessiales; Symbiodiniaceae; Symbiodinium;
TRINITY_DN131703_c0_g1_i1	4.944	1.2635	1.345	4.475	0	0	1.3235	0	0	0	2.626	0	0	0	0.698	0.651	3.5445	0	PF00175	Oxidoreductase NAD-binding domain	TRINITY_DN131703_c0_g1_i1	NCBI; cellular organisms; Eukaryota; Sar; Alveolata; Dinophyceae; Suessiales; Symbiodiniaceae; Symbiodinium;
TRINITY_DN131703_c0_g2_i1	1.278	5.5135	0	0	1.343	7.335	1.473	0	0	0	3.0225	0	0	0	0	3.6465	0.8225	0	PF00175	Oxidoreductase NAD-binding domain	TRINITY_DN131703_c0_g2_i1	NCBI; cellular organisms; Eukaryota; Sar; Alveolata; Dinophyceae; Suessiales; Symbiodiniaceae; Symbiodinium;
TRINITY_DN994639_c0_g1_i1	0	0	0	0	2.255	2.154	0	0	0	0	0	0	0	0	0	1.1335	0	0	PF00175	Oxidoreductase NAD-binding domain	TRINITY_DN994639_c0_g1_i1	NCBI; cellular organisms; Eukaryota; Sar; Alveolata; Dinophyceae; Suessiales; Symbiodiniaceae; Symbiodinium;
TRINITY_DN990620_c0_g1_i1	0	0.8575	0.932	0	0	0	0	0	0	0	0	0.898	0	0	0.475	0	0.392	0	PF00175	Oxidoreductase NAD-binding domain	TRINITY_DN990620_c0_g1_i1	NCBI; cellular organisms; Eukaryota; Sar; Alveolata; Dinophyceae; Suessiales; Symbiodiniaceae; Symbiodinium;
TRINITY_DN892435_c0_g1_i1	0	1.82	0.72	3.5925	0.6015	2.5495	0	0	2.667	1.1995	0	0	0	0	0.3265	0.9315	2.539	0.477	PF00175	Oxidoreductase NAD-binding domain	TRINITY_DN892435_c0_g1_i1	NCBI; cellular organisms; Eukaryota; Sar; Alveolata; Dinophyceae; Suessiales; Symbiodiniaceae; Symbiodinium;
TRINITY_DN802490_c0_g1_i1	0	7.929	0	0	0	0	1.735	0	0	0	0	0	0	0	0	0.8415	0	0	PF00175	Oxidoreductase NAD-binding domain	TRINITY_DN802490_c0_g1_i1	NCBI; cellular organisms; Eukaryota; Sar; Alveolata; Dinophyceae; Suessiales; Symbiodiniaceae; Symbiodinium;
TRINITY_DN76459_c0_g2_i1	0	0	0	0	0	0	0	6.409	0	0	0	0	0	5.5305	0	0	0.245	0	PF00175	Oxidoreductase NAD-binding domain	TRINITY_DN76459_c0_g2_i1	NCBI; cellular organisms; Eukaryota; Viridiplantae; Chlorophyta;
TRINITY_DN2173_c0_g2_i1	0.6	0	0	0	0	0	0.6415	0	7.983	0.3285	0.6515	3.632	0	0	20.555	0.4715	5.8655	3.2405	PF00175	Oxidoreductase NAD-binding domain	TRINITY_DN2173_c0_g2_i1	NCBI; cellular organisms; Eukaryota; Viridiplantae; Chlorophyta;
TRINITY_DN312369_c0_g1_i1	0	0	0	0	0	0	0	0	0	10.204	1.3145	0	1.543	1.511	0.509	3.243	0.8085	0	PF00175	Oxidoreductase NAD-binding domain	TRINITY_DN312369_c0_g1_i1	NCBI; cellular organisms; Eukaryota; Viridiplantae; Chlorophyta;
TRINITY_DN312369_c0_g1_i3	0	0	0	0	0	0	1.276	0	0	0	0.6415	0	0	0	0	0	0	0.966	PF00175	Oxidoreductase NAD-binding domain	TRINITY_DN312369_c0_g1_i3	NCBI; cellular organisms; Eukaryota; Viridiplantae; Chlorophyta;
TRINITY_DN312369_c0_g2_i1	0	0	0	0	0	0	1.224	0	0	2.359	0	0	2.5215	0	0	1.2005	1.667	0	PF00175	Oxidoreductase NAD-binding domain	TRINITY_DN312369_c0_g2_i1	NCBI; cellular organisms; Eukaryota; Viridiplantae; Chlorophyta;
TRINITY_DN194979_c0_g1_i6	0	0	0	0	0	0	0	0	0	0	0.0165	0	1.282	0	0.9435	0	4.729	0	PF00175	Oxidoreductase NAD-binding domain	TRINITY_DN194979_c0_g1_i6	NCBI; cellular organisms; Eukaryota; Viridiplantae; Chlorophyta;
TRINITY_DN748468_c0_g1_i1	0	0	0	0	0	0	0	0	0	0	0	0	1.6545	0	3.863	0	0	0	PF00175	Oxidoreductase NAD-binding domain	TRINITY_DN748468_c0_g1_i1	NCBI; cellular organisms; Bacteria; Proteobacteria; Alphaproteobacteria;
TRINITY_DN581106_c0_g1_i2	0	0	0	0	0	0	0.975	0	0	0	0	0	0	0	0	0	0.3305	0	PF00175	Oxidoreductase NAD-binding domain	TRINITY_DN581106_c0_g1_i2	NCBI; cellular organisms; Eukaryota; Viridiplantae;
TRINITY_DN581106_c0_g1_i6	0	0	0	0	0	0	0.975	0	0	0	0	0	6.5495	0	0	0	0.3305	0	PF00175	Oxidoreductase NAD-binding domain	TRINITY_DN581106_c0_g1_i6	NCBI; cellular organisms; Eukaryota; Viridiplantae;
TRINITY_DN959906_c0_g1_i1	0	0	0	0	0	0	0	0	0	5.949	0	0	0	0	0	0	1.9025	0	PF00175	Oxidoreductase NAD-binding domain	TRINITY_DN959906_c0_g1_i1	NCBI; cellular organisms; Eukaryota; Opisthokonta;
TRINITY_DN61103_c1_g1_i1	0	0	0	0	0	0	0	0	0	0	0	0	0.351	0	0.208	0	0	6.1925	PF00175	Oxidoreductase NAD-binding domain	TRINITY_DN61103_c1_g1_i1	NCBI; cellular organisms; Bacteria; Proteobacteria; Gammaproteobacteria; Chromatiales; Chromatiaceae; Thiorhodococcus;
TRINITY_DN367884_c0_g1_i1	0	1.54	0	0	0	0	0	0	0	0	0	1.5865	0	0	0	0	0.735	0	PF00175	Oxidoreductase NAD-binding domain	TRINITY_DN367884_c0_g1_i1	NCBI; cellular organisms; Eukaryota; Sar; Alveolata; Dinophyceae; Suessiales;
TRINITY_DN208972_c0_g1_i2	0	0	0	0	0	6.853	0	0	1.8765	0	0	0	0	0	0	0	0	0	PF00175	Oxidoreductase NAD-binding domain	TRINITY_DN208972_c0_g1_i2	NCBI; cellular organisms; Eukaryota; Sar; Alveolata; Dinophyceae; Suessiales;
TRINITY_DN102570_c1_g1_i1	1.5485	1.9865	2.227	0	0	0.847	0	0	0	0.3915	3.031	0	0	0.983	0.105	0	0	0	PF00175	Oxidoreductase NAD-binding domain	TRINITY_DN102570_c1_g1_i1	NCBI; cellular organisms; Eukaryota; Sar; Alveolata; Dinophyceae; Suessiales;
TRINITY_DN102570_c1_g1_i3	2.865	3.8935	0	2.66	2.315	3.8895	0	0.878	0.9935	0	0	1.5925	0	0	1.2025	0.0995	2.645	3.1925	PF00175	Oxidoreductase NAD-binding domain	TRINITY_DN102570_c1_g1_i3	NCBI; cellular organisms; Eukaryota; Sar; Alveolata; Dinophyceae; Suessiales;
TRINITY_DN102570_c1_g1_i4	0	0.5915	0	0	3.4655	0.8285	0	0	0	0	0	0	0	0	0	3.1865	5.5395	1.908	PF00175	Oxidoreductase NAD-binding domain	TRINITY_DN102570_c1_g1_i4	NCBI; cellular organisms; Eukaryota; Sar; Alveolata; Dinophyceae; Suessiales;
TRINITY_DN2173_c0_g1_i1	0	0	0	0	0	1.932	0	0	14.4835	1.827	0.9055	14.299	0.218	0	10.5725	0.191	1.9595	6.017	PF00175	Oxidoreductase NAD-binding domain	TRINITY_DN2173_c0_g1_i1	NCBI; cellular organisms; Eukaryota; Viridiplantae; Chlorophyta; Ulvophyceae; TCBD clade; Bryopsidales; Ostreobineae; Ostreobiaceae; Ostreobium; Ostreobium quekettii;
TRINITY_DN3314_c0_g1_i1	0	0	0	0	0	0	0	9.846	0	3.459	0	0	0	0	0	16.775	0	0	PF00175	Oxidoreductase NAD-binding domain	TRINITY_DN3314_c0_g1_i1	NCBI; cellular organisms; Eukaryota; Viridiplantae; Chlorophyta; Ulvophyceae; TCBD clade; Bryopsidales; Ostreobineae; Ostreobiaceae; Ostreobium; Ostreobium quekettii;
TRINITY_DN371335_c0_g1_i1	0	0	0	0	0	0	0	0	0.9345	0	1.1155	1.1105	0	0	2.4205	0	0.49	0	PF00175	Oxidoreductase NAD-binding domain	TRINITY_DN371335_c0_g1_i1	NCBI; cellular organisms; Eukaryota; Viridiplantae; Chlorophyta; Ulvophyceae; TCBD clade; Bryopsidales; Ostreobineae; Ostreobiaceae; Ostreobium; Ostreobium quekettii;
TRINITY_DN581106_c0_g1_i7	0	0	0	0	0	0	0	0	0	0	0	0	2.689	0	0	0.8415	0	0	PF00175	Oxidoreductase NAD-binding domain	TRINITY_DN581106_c0_g1_i7	NCBI; cellular organisms; Eukaryota; Viridiplantae; Chlorophyta; Ulvophyceae; TCBD clade; Bryopsidales; Ostreobineae; Ostreobiaceae; Ostreobium; Ostreobium quekettii;
TRINITY_DN266549_c0_g2_i1	0	0	0	0	0	0	0	0	0.8115	0	0	0	0	0	1.063	0	0.54	3.2525	PF00175	Oxidoreductase NAD-binding domain	TRINITY_DN266549_c0_g2_i1	NCBI; cellular organisms; Eukaryota; Viridiplantae; Chlorophyta; Ulvophyceae; TCBD clade; Bryopsidales; Ostreobineae; Ostreobiaceae; Ostreobium; Ostreobium quekettii;
TRINITY_DN817915_c0_g1_i1	0	0	0	0	0	0	0	0	0	0	0	0	0	0	5.075	3.4335	3.123	0	PF00175	Oxidoreductase NAD-binding domain	TRINITY_DN817915_c0_g1_i1	NCBI; cellular organisms; Eukaryota; Viridiplantae; Chlorophyta; Ulvophyceae; TCBD clade; Bryopsidales; Ostreobineae; Ostreobiaceae; Ostreobium; Ostreobium quekettii;
TRINITY_DN833914_c0_g1_i2	0	0	0	0	0	0	0	0	0	0	38.002	0	0	0	0	15.26	0	0	PF00175	Oxidoreductase NAD-binding domain	TRINITY_DN833914_c0_g1_i2	NCBI; cellular organisms; Eukaryota; Viridiplantae; Chlorophyta; Ulvophyceae; TCBD clade; Bryopsidales; Ostreobineae; Ostreobiaceae; Ostreobium; Ostreobium quekettii;
TRINITY_DN214026_c0_g1_i1	1.5165	0.3775	0.2895	0.731	1.6625	0.665	0.52	0	0.446	0	1.066	0.544	0	0	0.2385	0.8975	1.15	0.419	PF00175	Oxidoreductase NAD-binding domain	TRINITY_DN214026_c0_g1_i1	NCBI; cellular organisms; Eukaryota; Sar; Alveolata; Dinophyceae; Suessiales; Symbiodiniaceae; Symbiodinium; unclassified Symbiodinium; Symbiodinium sp. CCMP2592;
TRINITY_DN89144_c0_g1_i3	0.5595	1.387	1.0065	3.791	1.1075	1.7255	0	1.064	0	0	1.451	0	0	0	0.3895	0	1.913	0.7215	PF00175	Oxidoreductase NAD-binding domain	TRINITY_DN89144_c0_g1_i3	NCBI; cellular organisms; Eukaryota; Sar; Alveolata; Dinophyceae; Suessiales; Symbiodiniaceae; Symbiodinium; Symbiodinium natans;
TRINITY_DN892570_c0_g1_i1	0	0	0	0	0	0	0	0	0	0	0	0	1.2685	13.1025	0	0	0	0	PF00175	Oxidoreductase NAD-binding domain	TRINITY_DN892570_c0_g1_i1	NCBI; cellular organisms; Bacteria; FCB group; Bacteroidetes/Chlorobi group; Chlorobi; Chlorobia; Chlorobiales; Chlorobiaceae; Prosthecochloris; Prosthecochloris marina;
TRINITY_DN221283_c2_g1_i1	0	0	0	0	0	0	0	0	0	0.462	0	0	3.54	0	0.2525	0	0	0	PF00175	Oxidoreductase NAD-binding domain	TRINITY_DN221283_c2_g1_i1	NCBI; cellular organisms; Bacteria; Proteobacteria; Gammaproteobacteria; Gammaproteobacteria incertae sedis; Candidatus Kentron; unclassified Candidatus Kentron;
TRINITY_DN537185_c0_g1_i1	0	0	0	0	0	0	0	0	0	0	0	0	0	0	1.0245	0	0	5.074	PF00175	Oxidoreductase NAD-binding domain	TRINITY_DN537185_c0_g1_i1	NCBI; cellular organisms; Eukaryota; Viridiplantae; Chlorophyta; core chlorophytes;
TRINITY_DN592129_c0_g1_i1	0	0	0	0	0	0	0	0	0	1.544	0	0	0	0	0.4155	0.774	0	0	PF00175	Oxidoreductase NAD-binding domain	TRINITY_DN592129_c0_g1_i1	NCBI; cellular organisms; Eukaryota; Viridiplantae; Chlorophyta; core chlorophytes;
TRINITY_DN422941_c0_g1_i1	0	0	0	0	0	0	0	0	0	0	0	0	1.2075	3.2125	0	0	0	0	PF00175	Oxidoreductase NAD-binding domain	TRINITY_DN422941_c0_g1_i1	NCBI; cellular organisms; Eukaryota; Viridiplantae; Chlorophyta; core chlorophytes;
TRINITY_DN754243_c0_g1_i1	0	0	0	0	0	0	0	0	0	0	0	0	0	0	4.7765	0	0	22.524	PF00970	Oxidoreductase FAD-binding domain	TRINITY_DN754243_c0_g1_i1	NCBI;
TRINITY_DN76459_c0_g1_i3	0	0	0	0	0	0	0	2.53	0	0	0	0	0.7185	2.127	0	1.111	2.2755	0	PF00970	Oxidoreductase FAD-binding domain	TRINITY_DN76459_c0_g1_i3	NCBI; cellular organisms; Eukaryota;
TRINITY_DN76459_c0_g1_i4	0	0	0	0	0	0	0.4185	0	0	0	0.4245	0	0	0	0	0.415	0	0	PF00970	Oxidoreductase FAD-binding domain	TRINITY_DN76459_c0_g1_i4	NCBI; cellular organisms; Eukaryota;
TRINITY_DN13676_c0_g1_i9	2.757	0	0.5275	0	0.245	0	0	0	0.2445	0	0.3435	0	0.061	0	0.49	0	0.355	0.263	PF00970	Oxidoreductase FAD-binding domain	TRINITY_DN13676_c0_g1_i9	NCBI; cellular organisms; Eukaryota; Sar; Alveolata; Dinophyceae; Suessiales; Symbiodiniaceae; Symbiodinium;
TRINITY_DN923628_c0_g1_i1	2.667	1.6855	2.2305	1.6335	0.2955	0.8905	1.1655	0	0.9895	0	1.5135	0	0	0	1.5925	3.4335	3.8095	0.5085	PF00970	Oxidoreductase FAD-binding domain	TRINITY_DN923628_c0_g1_i1	NCBI; cellular organisms; Eukaryota; Sar; Alveolata; Dinophyceae; Suessiales; Symbiodiniaceae; Symbiodinium;
TRINITY_DN884084_c0_g1_i1	1.3905	2.579	0.8605	0.662	1.312	0.575	0.191	0	0.163	0.3665	0.1975	0.3975	0.0695	0	0.4025	1.683	0.759	1.125	PF00970	Oxidoreductase FAD-binding domain	TRINITY_DN884084_c0_g1_i1	NCBI; cellular organisms; Eukaryota; Sar; Alveolata; Dinophyceae; Suessiales; Symbiodiniaceae; Symbiodinium;
TRINITY_DN379999_c0_g1_i1	0	0	0	0	0	0	0	0	0	0	3.257	0	0	0	0	0	7.739	0	PF00970	Oxidoreductase FAD-binding domain	TRINITY_DN379999_c0_g1_i1	NCBI; cellular organisms; Eukaryota; Viridiplantae; Chlorophyta;
TRINITY_DN194979_c1_g1_i1	0	0	0	0	0	0	0	0	0	0	0.602	0	0	0	0.8085	0	0.977	0.301	PF00970	Oxidoreductase FAD-binding domain	TRINITY_DN194979_c1_g1_i1	NCBI; cellular organisms; Eukaryota; Viridiplantae; Chlorophyta;
TRINITY_DN229630_c0_g1_i1	0	0	0	0	0	0	0	0	0	0	0	0	6.4325	0	0	0	1.053	0	PF00970	Oxidoreductase FAD-binding domain	TRINITY_DN229630_c0_g1_i1	NCBI; cellular organisms; Eukaryota; Viridiplantae; Chlorophyta; Ulvophyceae; TCBD clade; Bryopsidales; Ostreobineae; Ostreobiaceae; Ostreobium; Ostreobium quekettii;
TRINITY_DN108755_c0_g1_i1	0	0	0	0	0	0	0	2.7665	0	11.5145	2.5035	0	0	1.2175	0	1.2455	2.8665	0	PF00970	Oxidoreductase FAD-binding domain	TRINITY_DN108755_c0_g1_i1	NCBI; cellular organisms; Eukaryota; Viridiplantae; Chlorophyta; Ulvophyceae; TCBD clade; Bryopsidales; Ostreobineae; Ostreobiaceae; Ostreobium; Ostreobium quekettii;
TRINITY_DN833608_c0_g1_i1	0	0	0	0	0	0	0.4065	0	1.0465	0	0.427	1.661	0.0905	0.1905	3.3435	0	0.343	0.401	PF00970	Oxidoreductase FAD-binding domain	TRINITY_DN833608_c0_g1_i1	NCBI; cellular organisms; Eukaryota; Viridiplantae; Chlorophyta; Ulvophyceae; TCBD clade; Bryopsidales; Ostreobineae; Ostreobiaceae; Ostreobium; Ostreobium quekettii;
TRINITY_DN923914_c0_g1_i1	1.207	0	2.2665	0.8335	3.36	0	0.749	0	1.853	0	0	0	0	0	0.7035	1.93	1.3595	0	PF00970	Oxidoreductase FAD-binding domain	TRINITY_DN923914_c0_g1_i1	NCBI; cellular organisms; Eukaryota; Sar; Alveolata; Dinophyceae; Suessiales; Symbiodiniaceae; Symbiodinium; unclassified Symbiodinium; Symbiodinium sp. KB8;
TRINITY_DN73040_c0_g2_i1	0	0	1.807	0	0.803	0	0.808	1.7455	2.694	1.608	0	1.607	0.459	0	0	0	0	1.8345	PF10417	C-terminal domain of 1-Cys peroxiredoxin	TRINITY_DN73040_c0_g2_i1	NCBI;
TRINITY_DN399461_c0_g1_i2	0	0	0	0	0	0	0	0	0	0	6.4525	0	0	0	0	1.8625	0	0	PF10417	C-terminal domain of 1-Cys peroxiredoxin	TRINITY_DN399461_c0_g1_i2	NCBI; cellular organisms; Bacteria;
TRINITY_DN987453_c0_g1_i1	0	0	0	0	0	0	0	0	0	0	0	0	5.6385	0	0	0	0	1.642	PF10417	C-terminal domain of 1-Cys peroxiredoxin	TRINITY_DN987453_c0_g1_i1	NCBI; cellular organisms; Bacteria;
TRINITY_DN983429_c0_g1_i1	0	0	0	0	0	0	0	0	0	0	0	4.295	0	0	0	0	0	1.5045	PF10417	C-terminal domain of 1-Cys peroxiredoxin	TRINITY_DN983429_c0_g1_i1	NCBI; cellular organisms; Bacteria; FCB group; Bacteroidetes/Chlorobi group; Bacteroidetes;
TRINITY_DN926457_c0_g1_i1	0	1.968	0	0	0	0	0	10.411	0	2.0835	5.2695	0	0	0	0	0	1.144	0	PF10417	C-terminal domain of 1-Cys peroxiredoxin	TRINITY_DN926457_c0_g1_i1	NCBI; cellular organisms; Bacteria; Terrabacteria group; Cyanobacteria/Melainabacteria group; Cyanobacteria;
TRINITY_DN864802_c0_g1_i1	0	0	0	0	0	0	0	0	0	0	0	0	0.798	0	0	1.683	0	1.3695	PF10417	C-terminal domain of 1-Cys peroxiredoxin	TRINITY_DN864802_c0_g1_i1	NCBI; cellular organisms; Bacteria; Terrabacteria group; Actinobacteria; Actinomycetia; Propionibacteriales; Propionibacteriaceae; Cutibacterium; Cutibacterium acnes;
TRINITY_DN742674_c0_g1_i1	0	0	0	0	0.4365	0	0.459	0	0	0	0	0	0.202	0	0.475	0	0.244	1.7045	PF10417	C-terminal domain of 1-Cys peroxiredoxin	TRINITY_DN742674_c0_g1_i1	NCBI; cellular organisms; Eukaryota;
TRINITY_DN486876_c1_g1_i1	0	0	0	0	0	0	0	0	0	0.8435	0.9375	0	0	0.8655	0	0	0.392	0	PF10417	C-terminal domain of 1-Cys peroxiredoxin	TRINITY_DN486876_c1_g1_i1	NCBI; cellular organisms; Eukaryota; Viridiplantae;
TRINITY_DN397362_c0_g1_i1	0	0	0	0	0	0	0	0	0	0	3.3165	0	0	0	0	0	1.6045	0	PF10417	C-terminal domain of 1-Cys peroxiredoxin	TRINITY_DN397362_c0_g1_i1	NCBI; cellular organisms; Eukaryota; Opisthokonta; Metazoa;
TRINITY_DN981220_c0_g1_i1	0	0	0	0	0	0	0	0	0	0	0	0	0	0	0	11.434	0.553	0	PF10417	C-terminal domain of 1-Cys peroxiredoxin	TRINITY_DN981220_c0_g1_i1	NCBI; cellular organisms; Eukaryota; Opisthokonta; Metazoa;
TRINITY_DN94362_c0_g2_i1	0	0	0	0	0	0	1.861	0	0	6.7265	0.7685	0	3.9955	0.411	0.433	7.1475	6.2635	0	PF10417	C-terminal domain of 1-Cys peroxiredoxin	TRINITY_DN94362_c0_g2_i1	NCBI; cellular organisms; Eukaryota; Viridiplantae; Chlorophyta; Ulvophyceae; TCBD clade; Bryopsidales; Ostreobineae; Ostreobiaceae; Ostreobium; Ostreobium quekettii;
TRINITY_DN355926_c0_g1_i1	0	0	0	0	0	0	0	0.9615	0	0	0	0	0.8895	0	1.0985	0	0	0.6605	PF10417	C-terminal domain of 1-Cys peroxiredoxin	TRINITY_DN355926_c0_g1_i1	NCBI; cellular organisms; Eukaryota; Viridiplantae; Chlorophyta; Ulvophyceae; TCBD clade; Bryopsidales; Ostreobineae; Ostreobiaceae; Ostreobium; Ostreobium quekettii;
TRINITY_DN355926_c0_g1_i2	0	0	2.1855	0	0	0	0	0	1.7905	0	0	7.0865	0	0	14.0185	0	2.731	11.1565	PF10417	C-terminal domain of 1-Cys peroxiredoxin	TRINITY_DN355926_c0_g1_i2	NCBI; cellular organisms; Eukaryota; Viridiplantae; Chlorophyta; Ulvophyceae; TCBD clade; Bryopsidales; Ostreobineae; Ostreobiaceae; Ostreobium; Ostreobium quekettii;
TRINITY_DN344839_c0_g1_i1	0	0	0	0	0	0	0	0	0.977	0	0	1.17	0	0	2.0015	0	0.245	1.429	PF10417	C-terminal domain of 1-Cys peroxiredoxin	TRINITY_DN344839_c0_g1_i1	NCBI; cellular organisms; Eukaryota; Viridiplantae; Chlorophyta; Ulvophyceae; TCBD clade; Bryopsidales; Ostreobineae; Ostreobiaceae; Ostreobium; Ostreobium quekettii;
TRINITY_DN378851_c0_g1_i2	0	0	0	0	0	0	0	0	0	0	0	1.4515	0	0	5.475	0	2.045	6.839	PF10417	C-terminal domain of 1-Cys peroxiredoxin	TRINITY_DN378851_c0_g1_i2	NCBI; cellular organisms; Eukaryota; Viridiplantae; Chlorophyta; Ulvophyceae; TCBD clade; Bryopsidales; Ostreobineae; Ostreobiaceae; Ostreobium; Ostreobium quekettii;
TRINITY_DN231437_c0_g1_i2	0	0	0.5355	0	0	0	0.9415	0	5.843	0.4465	0.72	6.686	0	0	5.673	0	1.004	6.7215	PF10417	C-terminal domain of 1-Cys peroxiredoxin	TRINITY_DN231437_c0_g1_i2	NCBI; cellular organisms; Eukaryota; Viridiplantae; Chlorophyta; Ulvophyceae; TCBD clade; Bryopsidales; Ostreobineae; Ostreobiaceae; Ostreobium; Ostreobium quekettii;
TRINITY_DN259112_c0_g1_i1	0.4785	0	0	0	0	0	1.163	0	0	1.1145	0.701	0	25.722	0	0.119	1.021	2.3865	0	PF10417	C-terminal domain of 1-Cys peroxiredoxin	TRINITY_DN259112_c0_g1_i1	NCBI; cellular organisms; Eukaryota; Viridiplantae; Chlorophyta; Ulvophyceae; TCBD clade; Bryopsidales; Ostreobineae; Ostreobiaceae; Ostreobium; Ostreobium quekettii;
TRINITY_DN742764_c0_g1_i1	0	0	0	0	0	0.693	0	0	4.0205	0.6425	0	16.4835	0.4575	0	6.341	0.3365	1.4695	3.7105	PF10417	C-terminal domain of 1-Cys peroxiredoxin	TRINITY_DN742764_c0_g1_i1	NCBI; cellular organisms; Eukaryota; Viridiplantae; Chlorophyta; Ulvophyceae; TCBD clade; Bryopsidales; Ostreobineae; Ostreobiaceae; Ostreobium; Ostreobium quekettii;
TRINITY_DN746730_c0_g1_i1	0	0	0	0	0	0	0	0	0	3.5485	0	0	0	0	0	0.976	0	0	PF10417	C-terminal domain of 1-Cys peroxiredoxin	TRINITY_DN746730_c0_g1_i1	NCBI; cellular organisms; Eukaryota; Viridiplantae; Chlorophyta; Ulvophyceae; TCBD clade; Bryopsidales; Ostreobineae; Ostreobiaceae; Ostreobium; Ostreobium quekettii;
TRINITY_DN746730_c0_g1_i2	0	0	0	0	0	0	0	10.618	0	13.196	0	0	0	0	0	0	0	0	PF10417	C-terminal domain of 1-Cys peroxiredoxin	TRINITY_DN746730_c0_g1_i2	NCBI; cellular organisms; Eukaryota; Viridiplantae; Chlorophyta; Ulvophyceae; TCBD clade; Bryopsidales; Ostreobineae; Ostreobiaceae; Ostreobium; Ostreobium quekettii;
TRINITY_DN923375_c0_g1_i1	0	0	0	0	0	0	0.5805	0	1.979	0.552	0	3.5445	0	0	5.733	0	1.004	3.612	PF10417	C-terminal domain of 1-Cys peroxiredoxin	TRINITY_DN923375_c0_g1_i1	NCBI; cellular organisms; Eukaryota; Viridiplantae; Chlorophyta; Ulvophyceae; TCBD clade; Bryopsidales; Ostreobineae; Ostreobiaceae; Ostreobium; Ostreobium quekettii;
TRINITY_DN399461_c0_g1_i1	0	0	0	0	0	0	0	0	1.385	3.102	0	0	0	0	0	0	1.5185	0	PF10417	C-terminal domain of 1-Cys peroxiredoxin	TRINITY_DN399461_c0_g1_i1	NCBI; cellular organisms;
TRINITY_DN208593_c0_g1_i1	1.745	0	0	0	0.866	0.8705	0	0.9385	0	0.808	0	0	0	0	0.4455	1.268	2.241	0	PF10417	C-terminal domain of 1-Cys peroxiredoxin	TRINITY_DN208593_c0_g1_i1	NCBI; cellular organisms;
TRINITY_DN391836_c0_g1_i1	0	0	0	0	0	0	0	0	0	0	5.7195	0	0	0	0	0.3925	9.1035	0	PF10417	C-terminal domain of 1-Cys peroxiredoxin	TRINITY_DN391836_c0_g1_i1	NCBI; cellular organisms; Bacteria; Proteobacteria; delta/epsilon subdivisions; Epsilonproteobacteria; Campylobacterales;
TRINITY_DN123162_c0_g1_i2	0	0	0	0	0	0	0	0.8705	0	0	5.654	0	0	0	0	0	0	0	PF10417	C-terminal domain of 1-Cys peroxiredoxin	TRINITY_DN123162_c0_g1_i2	NCBI; cellular organisms; Bacteria; FCB group; Bacteroidetes/Chlorobi group; Bacteroidetes; Cytophagia; Cytophagales;
TRINITY_DN847518_c0_g1_i1	0	0	0	0	0	0	0	0	0	0	0	0	0	0	3.387	1.5595	0	0	PF18764	Nitrous oxide reductase propeller repeat	TRINITY_DN847518_c0_g1_i1	NCBI; cellular organisms; Bacteria; FCB group; Bacteroidetes/Chlorobi group; Bacteroidetes;
