# Supplementary material for: RNA-seq sheds light on “who is doing what” in the coral Porites lutea
Source: Microbiome. 2026 May 2;14:169. doi: 10.1186/s40168-026-02414-9 (PMC13289395; doi:10.1186/s40168-026-02414-9)
Supplement: Supplementary file 5 — Supplementary Material 4. [file 40168_2026_2414_MOESM4_ESM.xlsx]

## Sheet: README
These sheets provide abundance profiles for Nitrogen and Sulfur metabolism associated transcripts
Each sheet is organised in the following structure
Col 1: Transscript ID
Col2-Col19: Coral colonies (JH1,JH3, JH4m JH5, JH6,JH7); Compartment (Tissue (T); Ostreobium-layer (O); Skeleton (S)
Col10: KO/Pfam Ids
Col11: Gene/Protein name
Col12: Taxonomy

## Sheet: Nitrogen
Transcript	JH1T	JH3T	JH4T	JH5T	JH6T	JH7T	JH1O	JH3O	JH4O	JH5O	JH6O	JH7O	JH1S	JH3S	JH4S	JH5S	JH6S	JH7S	KO	Gene/Protein	Taxonomy
TRINITY_DN794552_c0_g1_i1	0	0	0	0	0	0	2.5385	2.7815	0	0	0	2.4465	0.2875	0	0	0	0	0	K00366	nirA	NCBI; cellular organisms; Eukaryota; Sar; Stramenopiles; Ochrophyta; Bacillariophyta;
TRINITY_DN226657_c0_g1_i1	0	0	0	0	0	0	0	0	0	0	0	0	0	0	0.4195	0	2.5965	0	K00366	nirA	NCBI; cellular organisms; Eukaryota; Viridiplantae; Chlorophyta;
TRINITY_DN190232_c0_g1_i1	0	0	0	0	0	0	0	0	0	0	0	0	1.606	0	0	0	6.059	0	K00366	nirA	NCBI; cellular organisms; Eukaryota; Viridiplantae; Chlorophyta;
TRINITY_DN472406_c1_g1_i1	0	0	0	0	0	0	0	0	0	0	0	0	0	0	1.048	0	7.336	0	K00366	nirA	NCBI; cellular organisms; Eukaryota; Viridiplantae; Chlorophyta;
TRINITY_DN472406_c1_g2_i1	0	0	0	0	0.4975	0	0	0	0	0	1.038	0	0.504	0	0	0.247	3.9355	0	K00366	nirA	NCBI; cellular organisms; Eukaryota; Viridiplantae; Chlorophyta;
TRINITY_DN472406_c1_g3_i1	0	0	0	0	0	0	0	0	0	2.3945	0	0	0.6485	0	0	3.209	1.6145	0	K00366	nirA	NCBI; cellular organisms; Eukaryota; Viridiplantae; Chlorophyta;
TRINITY_DN308609_c0_g1_i1	0	0	0	0	0	0	0	0	1.5785	0	0	0.3935	0	0	1.587	0	1.384	0	K00366	nirA	NCBI; cellular organisms; Eukaryota; Viridiplantae; Chlorophyta; Ulvophyceae; TCBD clade; Bryopsidales; Ostreobineae; Ostreobiaceae; Ostreobium; Ostreobium quekettii;
TRINITY_DN308609_c0_g1_i2	0	0	0	0	0	0	0.44	0	0	0	0	1.3465	0	0	0	0	1.2735	0.33	K00366	nirA	NCBI; cellular organisms; Eukaryota; Viridiplantae; Chlorophyta; Ulvophyceae; TCBD clade; Bryopsidales; Ostreobineae; Ostreobiaceae; Ostreobium; Ostreobium quekettii;
TRINITY_DN308609_c0_g1_i3	0	0	0	0	0	0	0	1.884	0	0	0	0	0	0	0	5.801	0	0	K00366	nirA	NCBI; cellular organisms; Eukaryota; Viridiplantae; Chlorophyta; Ulvophyceae; TCBD clade; Bryopsidales; Ostreobineae; Ostreobiaceae; Ostreobium; Ostreobium quekettii;
TRINITY_DN308609_c0_g1_i4	0	0	0	0	0	0	0	0	0.4855	0	0	0	0	0	11.9295	0.7405	0.2315	2.8455	K00366	nirA	NCBI; cellular organisms; Eukaryota; Viridiplantae; Chlorophyta; Ulvophyceae; TCBD clade; Bryopsidales; Ostreobineae; Ostreobiaceae; Ostreobium; Ostreobium quekettii;
TRINITY_DN883592_c0_g1_i1	0	0	0	0	0	0	0	0.587	0	0	0	0	0	0	0	8.352	0	0	K00366	nirA	NCBI; cellular organisms; Eukaryota; Viridiplantae; Chlorophyta; Ulvophyceae; TCBD clade; Bryopsidales; Ostreobineae; Ostreobiaceae; Ostreobium; Ostreobium quekettii;
TRINITY_DN305365_c0_g1_i1	0	0	0	0	0	0	0	0	0	0	0	0	0	0	0.8015	0	7.621	0	K00368	nirK	NCBI; cellular organisms; Archaea;
TRINITY_DN235805_c0_g1_i6	0	0	0	0	0	0	0	0	0	0	0	0	0	0	0.698	0	6.0205	0	K00368	nirK	NCBI; cellular organisms; Archaea;
TRINITY_DN235805_c1_g1_i2	0	0	0	0	0	0	0	0	0	0	0	0	0	0	0	0.7295	0.6615	0	K00368	nirK	NCBI; cellular organisms; Archaea;
TRINITY_DN119680_c0_g1_i3	0	0	0	0	0	0	0	0	0	0	0	0	0	0	0.2095	0.7965	2.4165	0	K00368	nirK	NCBI; cellular organisms; Archaea;
TRINITY_DN119680_c0_g1_i7	0	0	0	0	0	0	0	0	0	0	0	0	0	0	3.2665	1.99	3.7395	0	K00368	nirK	NCBI; cellular organisms; Archaea;
TRINITY_DN119680_c0_g3_i1	0	0	0	0	0	0	0	0	0	0	0	0	0	0	2.6725	3.902	3.713	0	K00368	nirK	NCBI; cellular organisms; Archaea;
TRINITY_DN235805_c0_g1_i8	0	0	0	0	0	0	0	0	0	0	3.682	0	0	0	0.3265	3.052	5.2165	0	K00368	nirK	NCBI; cellular organisms; Archaea; TACK group; Thaumarchaeota;
TRINITY_DN235805_c0_g1_i9	0	0	0	0	0	0	0	0	0	0	0	0	0	0	0.3265	0	0.694	0	K00368	nirK	NCBI; cellular organisms; Archaea; TACK group; Thaumarchaeota;
TRINITY_DN119680_c0_g2_i1	0	0	0	0	0	0	0	0	0	0	0	0	0.6065	0	1.911	1.7615	2.5325	0	K00368	nirK	NCBI; cellular organisms; Archaea; TACK group; Thaumarchaeota;
TRINITY_DN847518_c0_g1_i1	0	0	0	0	0	0	0	0	0	0	0	0	0	0	3.387	1.5595	0	0	K00376	nosZ	NCBI; cellular organisms; Bacteria; FCB group; Bacteroidetes/Chlorobi group; Bacteroidetes;
TRINITY_DN386004_c0_g3_i1	0	0	0	0	0	0	0	0	0	0	0	0	0	3.3445	0.629	0	0	0	K02567	napA	NCBI; cellular organisms; Bacteria;
TRINITY_DN902666_c0_g1_i1	0	0	0	0	0	0	0	0	0	0	11.713	0	0	0	0	0	2.378	0	K02586	nifD	NCBI; cellular organisms; Bacteria;
TRINITY_DN71382_c0_g1_i3	0	0	0	0	0	0	0	0	0	0	4.0055	0.535	0	0	0	0	0.3215	1.064	K02586	nifD	NCBI; cellular organisms; Bacteria; Terrabacteria group; Cyanobacteria/Melainabacteria group; Cyanobacteria;
TRINITY_DN573253_c0_g1_i2	0	0	0	0	0	0	0	0	0	0	9.0505	0	0	0	0	0	2.738	0	K02586	nifD	NCBI; cellular organisms; Bacteria; Terrabacteria group; Cyanobacteria/Melainabacteria group; Cyanobacteria;
TRINITY_DN573253_c1_g1_i1	0	0	0	0	0	0	0	0	0	0	3.751	0	0	0	0	0	2.468	0.697	K02586	nifD	NCBI; cellular organisms; Bacteria; Terrabacteria group; Cyanobacteria/Melainabacteria group; Cyanobacteria;
TRINITY_DN904437_c0_g1_i1	0	0	0	0	0	0	0	0	0	0	4.7305	0	0	0	0	0	5.965	0	K02586	nifD	NCBI; cellular organisms; Bacteria; Terrabacteria group; Cyanobacteria/Melainabacteria group; Cyanobacteria;
TRINITY_DN815906_c0_g1_i1	0	0	0	0	0	0	0	0	0	0	3.91	0	0	0	0	0	0	1.553	K02588	nifH	NCBI; cellular organisms; Bacteria;
TRINITY_DN68537_c0_g1_i5	0	0	0	0	0	0	0	0	0	0	3.1985	0	0	0	0	0	0.437	0	K02588	nifH	NCBI; cellular organisms; Bacteria; Terrabacteria group; Cyanobacteria/Melainabacteria group; Cyanobacteria;
TRINITY_DN71382_c0_g1_i2	0	0	0	0	0	0	0	0	0	0	0	39.1865	0	0	0	0	0	2.466	K02588	nifH	NCBI; cellular organisms; Bacteria; Terrabacteria group; Cyanobacteria/Melainabacteria group; Cyanobacteria;
TRINITY_DN71382_c0_g1_i4	0	0	0	0	0	0	0	0	0	0	14.173	0	0	0	0	0	9.411	0	K02588	nifH	NCBI; cellular organisms; Bacteria; Terrabacteria group; Cyanobacteria/Melainabacteria group; Cyanobacteria;
TRINITY_DN71382_c5_g1_i1	0	0	0	0	0	0	0	0	0	0	7.8675	0	0	0	0	0	1.5685	0	K02588	nifH	NCBI; cellular organisms; Bacteria; Terrabacteria group; Cyanobacteria/Melainabacteria group; Cyanobacteria;
TRINITY_DN318639_c0_g1_i2	0	0	0	0	0	0	0	0	0	0	2.6595	0	0	0	0	0	4.3965	0	K02588	nifH	NCBI; cellular organisms; Bacteria; Terrabacteria group; Cyanobacteria/Melainabacteria group; Cyanobacteria;
TRINITY_DN263712_c1_g1_i2	0	0	0	0	0	0	0	0	0	0	21.5445	0	0	0	0	0	0.1155	0	K02588	nifH	NCBI; cellular organisms; Bacteria; Terrabacteria group; Cyanobacteria/Melainabacteria group; Cyanobacteria;
TRINITY_DN192474_c0_g1_i1	0	0	0	0	0	0	0	0	0	0	7.691	0	0	0	0	0	1.0155	0	K02588	nifH	NCBI; cellular organisms; Bacteria; Terrabacteria group; Cyanobacteria/Melainabacteria group; Cyanobacteria;
TRINITY_DN68537_c2_g1_i1	0	0	0	2.4865	0	0	0	0	0	0	0	0	0	0	0	0	0	1.1785	K02588	nifH	NCBI; cellular organisms; Bacteria; Terrabacteria group; Cyanobacteria/Melainabacteria group; Cyanobacteria; Nostocales;
TRINITY_DN271829_c0_g2_i2	0	0	0	0	0	0	0	0	0	0	9.877	0	0	0	0	0	4.808	0	K02591	nifK	NCBI; cellular organisms; Bacteria; Terrabacteria group; Cyanobacteria/Melainabacteria group; Cyanobacteria;
TRINITY_DN271829_c0_g3_i1	0	0	0	0	0	0	0	0	0	0	0	26.537	0	0	0	0	0	3.1805	K02591	nifK	NCBI; cellular organisms; Bacteria; Terrabacteria group; Cyanobacteria/Melainabacteria group; Cyanobacteria;
TRINITY_DN271829_c3_g2_i1	0	0	0	0	0	0	0	0	0	0	3.3465	0	0	0	0	0	0.964	0	K02591	nifK	NCBI; cellular organisms; Bacteria; Terrabacteria group; Cyanobacteria/Melainabacteria group; Cyanobacteria;
TRINITY_DN1013257_c0_g1_i1	0	0	0	0	0	0	0	0	0	0	2.5285	0	0	0	0	0	2.9055	4.1945	K02591	nifK	NCBI; cellular organisms; Bacteria; Terrabacteria group; Cyanobacteria/Melainabacteria group; Cyanobacteria;
TRINITY_DN495709_c1_g1_i1	0	0	0	0	0	0	0	0	0	0	0	3.3085	0	0	0	0	0	9.5145	K02591	nifK	NCBI; cellular organisms; Bacteria; Terrabacteria group; Cyanobacteria/Melainabacteria group; Cyanobacteria;
TRINITY_DN271829_c4_g1_i2	0	0	0	0	0	0	0	0	0	0	4.4335	0	0	0	0	0	0	3.669	K02591	nifK	NCBI; cellular organisms; Bacteria; Terrabacteria group; Cyanobacteria/Melainabacteria group; Cyanobacteria; Oscillatoriophycideae; Oscillatoriales;
TRINITY_DN997869_c0_g1_i1	0	0	0	0	0	0	0	0	0	0	16.351	0	0	0	2.9395	0	0	0	K04561	norB	NCBI; cellular organisms; Bacteria; Proteobacteria; Gammaproteobacteria;
TRINITY_DN13676_c0_g1_i1	0	1.1175	0.25	0	0	0	0.495	0	0	0	0	0	0	0	0.2985	0	0.306	0	K10534	NR	NCBI; cellular organisms; Eukaryota; Sar; Alveolata; Dinophyceae; Suessiales; Symbiodiniaceae; Symbiodinium;
TRINITY_DN13676_c0_g1_i10	0	0	0.364	0	0.916	0.3585	0	0	0.33	0	0.5025	0	0	0	0	0	0.3305	0	K10534	NR	NCBI; cellular organisms; Eukaryota; Sar; Alveolata; Dinophyceae; Suessiales; Symbiodiniaceae; Symbiodinium;
TRINITY_DN13676_c0_g1_i2	0.328	0	0	0	0.687	0	0	0.367	0.9685	0.691	0	0	0	0	0	0.359	0	0	K10534	NR	NCBI; cellular organisms; Eukaryota; Sar; Alveolata; Dinophyceae; Suessiales; Symbiodiniaceae; Symbiodinium;
TRINITY_DN13676_c0_g1_i4	0	0	4.524	13.2015	5.048	6.666	1.938	0	0.919	0	1.757	4.1505	0	0	0.3265	0	0	0	K10534	NR	NCBI; cellular organisms; Eukaryota; Sar; Alveolata; Dinophyceae; Suessiales; Symbiodiniaceae; Symbiodinium;
TRINITY_DN13676_c0_g1_i5	0.632	1.201	0	1.57	0	0.2995	0.8895	0	0.713	0	0	0	0.1115	0	0	0	1.3625	0	K10534	NR	NCBI; cellular organisms; Eukaryota; Sar; Alveolata; Dinophyceae; Suessiales; Symbiodiniaceae; Symbiodinium;
TRINITY_DN13676_c0_g1_i6	0.6405	2.2305	0.0235	1.3925	1.1335	1.347	0.2055	0	0.5405	0.3725	0	1.6115	0	0.176	0.8675	2.996	0.8815	0.9295	K10534	NR	NCBI; cellular organisms; Eukaryota; Sar; Alveolata; Dinophyceae; Suessiales; Symbiodiniaceae; Symbiodinium;
TRINITY_DN13676_c0_g1_i9	2.757	0	0.5275	0	0.245	0	0	0	0.2445	0	0.3435	0	0.061	0	0.49	0	0.355	0.263	K10534	NR	NCBI; cellular organisms; Eukaryota; Sar; Alveolata; Dinophyceae; Suessiales; Symbiodiniaceae; Symbiodinium;
TRINITY_DN69244_c0_g1_i1	0	0	0	0	0	0	1.3905	0.757	0	2.7705	0	0	0.9415	1.012	0.1945	8.2245	1.5855	0	K10534	NR	NCBI; cellular organisms; Eukaryota; Viridiplantae; Chlorophyta;
TRINITY_DN3314_c0_g3_i1	0	0	0	0	0	0	0	0	0	0.1105	0.5235	0	2.0495	0	0.089	0.9425	1.739	0	K10534	NR	NCBI; cellular organisms; Eukaryota; Viridiplantae; Chlorophyta;
TRINITY_DN3314_c0_g3_i3	0	0	0	0	0	0	0.291	0	0	0	0	0	4.612	0	0	0.617	12.147	0	K10534	NR	NCBI; cellular organisms; Eukaryota; Viridiplantae; Chlorophyta;
TRINITY_DN73162_c0_g1_i1	0	0	0	0	0	0	0	0	0	0	0	0	0.2955	3.785	0	0	0	0	K10534	NR	NCBI; cellular organisms; Eukaryota; Viridiplantae; Chlorophyta;
TRINITY_DN244873_c0_g2_i1	0	0	0	0	0	0	0	0	0	2.073	0	0	1.1065	0	0.644	3.4445	2.365	0	K10534	NR	NCBI; cellular organisms; Eukaryota; Viridiplantae; Chlorophyta;
TRINITY_DN194979_c0_g2_i1	0	0	0	0	0	0	0	0	0	0	0	0	0.585	1.467	0	0	0	0	K10534	NR	NCBI; cellular organisms; Eukaryota; Viridiplantae; Chlorophyta;
TRINITY_DN499974_c0_g1_i1	0	0	0	0	0	0	0	0	0	0	0	0	0.3695	1.8485	0	0	0	0	K10534	NR	NCBI; cellular organisms; Eukaryota; Viridiplantae; Chlorophyta;
TRINITY_DN483460_c0_g1_i1	0	0	0	0	0	0	0	0	0	0	0	0	1.7985	7.1735	0	0	0	0	K10534	NR	NCBI; cellular organisms; Eukaryota; Viridiplantae; Chlorophyta; core chlorophytes; Chlorophyceae; CS clade; Sphaeropleales;
TRINITY_DN3314_c0_g1_i1	0	0	0	0	0	0	0	9.846	0	3.459	0	0	0	0	0	16.775	0	0	K10534	NR	NCBI; cellular organisms; Eukaryota; Viridiplantae; Chlorophyta; Ulvophyceae; TCBD clade; Bryopsidales; Ostreobineae; Ostreobiaceae; Ostreobium; Ostreobium quekettii;
TRINITY_DN3314_c0_g2_i2	0	0	0	0	0	0	0	0	0	0	0.3355	0	1.1195	0	0	0	1.2835	0	K10534	NR	NCBI; cellular organisms; Eukaryota; Viridiplantae; Chlorophyta; Ulvophyceae; TCBD clade; Bryopsidales; Ostreobineae; Ostreobiaceae; Ostreobium; Ostreobium quekettii;
TRINITY_DN3314_c0_g2_i3	0	0	0	0	0	0	0	0	0	0	0.3355	0	2.4225	0	0	0.3705	2.05	0	K10534	NR	NCBI; cellular organisms; Eukaryota; Viridiplantae; Chlorophyta; Ulvophyceae; TCBD clade; Bryopsidales; Ostreobineae; Ostreobiaceae; Ostreobium; Ostreobium quekettii;
TRINITY_DN3314_c0_g3_i2	0	0	0	0	0	0	0.0955	0	0	0.497	2.1165	0	1.8145	0	0	0.617	2.738	0	K10534	NR	NCBI; cellular organisms; Eukaryota; Viridiplantae; Chlorophyta; Ulvophyceae; TCBD clade; Bryopsidales; Ostreobineae; Ostreobiaceae; Ostreobium; Ostreobium quekettii;
TRINITY_DN3314_c0_g4_i1	0	0	0	0	0	0	0	2.516	0	0.7745	0	0	0	0	0	21.577	0	0	K10534	NR	NCBI; cellular organisms; Eukaryota; Viridiplantae; Chlorophyta; Ulvophyceae; TCBD clade; Bryopsidales; Ostreobineae; Ostreobiaceae; Ostreobium; Ostreobium quekettii;
TRINITY_DN3314_c1_g1_i1	0	0	0	0	0	0	2.2265	0	5.7095	1.064	2.2875	1.5225	0.5745	0	36.2315	0.7295	15.966	2.1115	K10534	NR	NCBI; cellular organisms; Eukaryota; Viridiplantae; Chlorophyta; Ulvophyceae; TCBD clade; Bryopsidales; Ostreobineae; Ostreobiaceae; Ostreobium; Ostreobium quekettii;
TRINITY_DN3314_c2_g1_i1	0	0	0	0	0	0	0	0	0	2.093	0	0	0	0	0	13.9025	0	0	K10534	NR	NCBI; cellular organisms; Eukaryota; Viridiplantae; Chlorophyta; Ulvophyceae; TCBD clade; Bryopsidales; Ostreobineae; Ostreobiaceae; Ostreobium; Ostreobium quekettii;
TRINITY_DN244873_c0_g1_i1	0	0	0	0	0	0	0	0	0	0	3.0105	0	0	0	0	0	1.522	0	K10534	NR	NCBI; cellular organisms; Eukaryota; Viridiplantae; Chlorophyta; Ulvophyceae; TCBD clade; Bryopsidales; Ostreobineae; Ostreobiaceae; Ostreobium; Ostreobium quekettii;
TRINITY_DN186873_c0_g1_i1	0	0	0	0	0	0	0	0	7.419	1.34	1.6305	4.8255	0.5415	0	147.897	2.8725	39.8525	15.9075	K10534	NR	NCBI; cellular organisms; Eukaryota; Viridiplantae; Chlorophyta; Ulvophyceae; TCBD clade; Bryopsidales; Ostreobineae; Ostreobiaceae; Ostreobium; Ostreobium quekettii;
TRINITY_DN186873_c0_g1_i2	0	0	0	0	0.154	0.487	2.519	0.355	2.346	0.809	0	2.7445	0.085	0.1465	22.1	0	7.6	1.73	K10534	NR	NCBI; cellular organisms; Eukaryota; Viridiplantae; Chlorophyta; Ulvophyceae; TCBD clade; Bryopsidales; Ostreobineae; Ostreobiaceae; Ostreobium; Ostreobium quekettii;
TRINITY_DN196218_c0_g1_i1	0	0	0	0	0	0	0	0	0	0	0	0	1.2945	4.6795	0	0	0	0	K10534	NR	NCBI; cellular organisms; Eukaryota; Viridiplantae; Chlorophyta; Ulvophyceae; TCBD clade; Bryopsidales; Ostreobineae; Ostreobiaceae; Ostreobium; Ostreobium quekettii;
TRINITY_DN194979_c0_g1_i8	0	0	0	0	0	0	0	0	0	5.85	1.8375	0	1.149	0.1905	0.1945	14.5645	6.067	0	K10534	NR	NCBI; cellular organisms; Eukaryota; Viridiplantae; Chlorophyta; Ulvophyceae; TCBD clade; Bryopsidales; Ostreobineae; Ostreobiaceae; Ostreobium; Ostreobium quekettii;
TRINITY_DN499974_c1_g1_i1	0	0	0	0	0	0	0	1.8395	0	0.956	0.494	0	0	0	0	0	0	0	K10534	NR	NCBI; cellular organisms; Eukaryota; Viridiplantae; Chlorophyta; Ulvophyceae; TCBD clade; Bryopsidales; Ostreobineae; Ostreobiaceae; Ostreobium; Ostreobium quekettii;
TRINITY_DN499974_c1_g1_i2	0	0	0	0	0	0	0	3.8925	0	1.4155	0	0	0	0	0	5.2735	0	0	K10534	NR	NCBI; cellular organisms; Eukaryota; Viridiplantae; Chlorophyta; Ulvophyceae; TCBD clade; Bryopsidales; Ostreobineae; Ostreobiaceae; Ostreobium; Ostreobium quekettii;
TRINITY_DN499974_c1_g3_i1	0	0	0	0	0	0	0	0	0	1.1445	2.5535	0	0	0	0	0	0.6815	0	K10534	NR	NCBI; cellular organisms; Eukaryota; Viridiplantae; Chlorophyta; Ulvophyceae; TCBD clade; Bryopsidales; Ostreobineae; Ostreobiaceae; Ostreobium; Ostreobium quekettii;
TRINITY_DN833914_c0_g1_i2	0	0	0	0	0	0	0	0	0	0	38.002	0	0	0	0	15.26	0	0	K10534	NR	NCBI; cellular organisms; Eukaryota; Viridiplantae; Chlorophyta; Ulvophyceae; TCBD clade; Bryopsidales; Ostreobineae; Ostreobiaceae; Ostreobium; Ostreobium quekettii;
TRINITY_DN192502_c0_g1_i1	0	0	0	0	0	0	0	0	0	0	0	0	0	3.873	0	0	0	3.2285	K10535	hao	NCBI; cellular organisms; Bacteria;
TRINITY_DN899015_c0_g1_i1	0	0	0	0	0	0	0	0	0	0	0	0	0	17.601	0.7425	0	0	0	K10535	hao	NCBI; cellular organisms; Bacteria;
TRINITY_DN200393_c0_g1_i3	0	0	0	0	0.3845	0	0	0	0	0	0	0	0	0.1905	0	0	0	0	K10535	hao	NCBI; cellular organisms; Bacteria; Proteobacteria; Gammaproteobacteria;
TRINITY_DN200393_c0_g1_i4	0	0	0	0	0	0	0	0	0	0	0	0	0	0	1.692	0.954	0	0	K10535	hao	NCBI; cellular organisms; Bacteria; Proteobacteria; Gammaproteobacteria;
TRINITY_DN200393_c0_g1_i5	0	0	0	0	0	0	0	0.4785	0	0	0.452	0	0	0	0	0	1.2735	0	K10535	hao	NCBI; cellular organisms; Bacteria; Proteobacteria; Gammaproteobacteria;
TRINITY_DN200393_c0_g1_i8	0	0	0	0	0	0	0	0	0	0	0	0	0	0	0.208	0	0.2185	0.4135	K10535	hao	NCBI; cellular organisms; Bacteria; Proteobacteria; Gammaproteobacteria;
TRINITY_DN82738_c0_g1_i2	0	0	0	0	0	0	0	0	0	0	0	0	1.8515	0.9535	0	0	0	1.59	K10535	hao	NCBI; cellular organisms; Bacteria; Proteobacteria; delta/epsilon subdivisions; Deltaproteobacteria;
TRINITY_DN979300_c0_g1_i1	0	0	0	0	0	0	0	0	0	0	0	0	0.7715	0	0	0	0	7.098	K10535	hao	NCBI; cellular organisms; Bacteria; Terrabacteria group; Chloroflexi;
TRINITY_DN839920_c0_g1_i1	0	0	0	0	0	0	0	0	0	0	0	0	0	1.7895	0	0	0	5.111	K10535	hao	NCBI; cellular organisms; Bacteria; Terrabacteria group; Chloroflexi;
TRINITY_DN155225_c0_g1_i11	0	0	0	0	0	0	0	0	0	0	0	0	0	0	4.753	0	1.9795	0	K15864	nirS	NCBI; cellular organisms; Bacteria;
TRINITY_DN155225_c0_g2_i1	0	0	0	0	0	0	0	0	0	0	0	0	0	23.082	0	3.972	0	0	K15864	nirS	NCBI; cellular organisms; Bacteria;
TRINITY_DN198637_c0_g1_i1	0	0	0	0	0	0	0	0	0	0	0	0	0	1.423	4.8845	0	0	0	K15864	nirS	NCBI; cellular organisms; Bacteria;
TRINITY_DN1000210_c0_g1_i1	0	0	0	0	0	0	0	0	0	0	0	0	1.9525	3.917	0	0	0	0	K15864	nirS	NCBI; cellular organisms; Bacteria;
TRINITY_DN824997_c0_g1_i1	0	0	0	0	0	0	0	0	0	0	3.349	0	0	0	1.9165	1.7055	0	0	K15864	nirS	NCBI; cellular organisms; Bacteria; Proteobacteria; Gammaproteobacteria;
TRINITY_DN930491_c0_g1_i1	0	0	0	0	0	0	0	0	0	0	0	0	1.6175	9.6235	0	0	0	0	K15864	nirS	NCBI; cellular organisms; Bacteria; Proteobacteria; Alphaproteobacteria;
TRINITY_DN34262_c1_g1_i1	0	0	0	0	0	0	0	0	0	0	0	0	0	3.6235	4.2975	11.1075	0	0	K15864	nirS	NCBI; cellular organisms; Bacteria; Proteobacteria; Alphaproteobacteria; Rhodospirillales;
TRINITY_DN999070_c0_g1_i1	0	0	0	0	0	0	0	0	0	0	0	0	0	9.638	6.265	0	0	0	K15864	nirS	NCBI; cellular organisms; Bacteria; Proteobacteria; Alphaproteobacteria; Rhodospirillales;
TRINITY_DN851405_c0_g1_i1	0	0	0	0	0	0	0	0	0	0	0	0	0	3.961	0	0	3.686	0	K15864	nirS	NCBI; cellular organisms; Bacteria; Proteobacteria; Gammaproteobacteria; unclassified Gammaproteobacteria; Gammaproteobacteria bacterium;

## Sheet: Sulfur
Transcript	JH1T	JH3T	JH4T	JH5T	JH6T	JH7T	JH1O	JH3O	JH4O	JH5O	JH6O	JH7O	JH1S	JH3S	JH4S	JH5S	JH6S	JH7S	KO	Gene/Protein	Taxonomy
TRINITY_DN555047_c0_g1_i1	0	0	0	0	0	0	0	0	0	0	1.4485	0	1.3325	0	0	0.6955	0	0	K00380	cysJ	NCBI; cellular organisms; Eukaryota;
TRINITY_DN77518_c0_g1_i1	3.6105	0	0	0	6.671	0	0	0	0	0	0	0	0	0	0	0	2.3525	0	K00380	cysJ	NCBI; cellular organisms; Eukaryota; Sar; Alveolata; Dinophyceae; Suessiales; Symbiodiniaceae; Symbiodinium;
TRINITY_DN208972_c0_g1_i1	0.8275	1.1625	0.882	1.8385	0	0.401	0	0	0	0	0	0.413	0	0	0.2995	0.5945	1.4825	0.905	K00380	cysJ	NCBI; cellular organisms; Eukaryota; Sar; Alveolata; Dinophyceae; Suessiales; Symbiodiniaceae; Symbiodinium;
TRINITY_DN208972_c0_g1_i3	0.786	0	0	0	2.7215	0	0	0	0.53	0	0	0	0	0	0.4335	0	0	0	K00380	cysJ	NCBI; cellular organisms; Eukaryota; Sar; Alveolata; Dinophyceae; Suessiales; Symbiodiniaceae; Symbiodinium;
TRINITY_DN208972_c0_g2_i1	3.0925	0	0	0	1.049	0	0	0	0	0	0	0	0	0	0.297	1.683	1.494	0	K00380	cysJ	NCBI; cellular organisms; Eukaryota; Sar; Alveolata; Dinophyceae; Suessiales; Symbiodiniaceae; Symbiodinium;
TRINITY_DN945121_c0_g1_i1	1.92	0	0	0	1.0325	1.0905	0	0	0	0	0	0	0	0	0	0	0	0	K00380	cysJ	NCBI; cellular organisms; Eukaryota; Viridiplantae; Chlorophyta; core chlorophytes; Chlorophyceae; CS clade; Chlamydomonadales;
TRINITY_DN886630_c0_g1_i1	0	0	0	0	0	0	0	0	0	0	0	0	0	0	4.231	12.623	0	0	K00380	cysJ	NCBI; cellular organisms; Bacteria; Proteobacteria; Gammaproteobacteria; unclassified Gammaproteobacteria;
TRINITY_DN208972_c0_g1_i2	0	0	0	0	0	6.853	0	0	1.8765	0	0	0	0	0	0	0	0	0	K00380	cysJ	NCBI; cellular organisms; Eukaryota; Sar; Alveolata; Dinophyceae; Suessiales;
TRINITY_DN266549_c0_g2_i1	0	0	0	0	0	0	0	0	0.8115	0	0	0	0	0	1.063	0	0.54	3.2525	K00380	cysJ	NCBI; cellular organisms; Eukaryota; Viridiplantae; Chlorophyta; Ulvophyceae; TCBD clade; Bryopsidales; Ostreobineae; Ostreobiaceae; Ostreobium; Ostreobium quekettii;
TRINITY_DN738816_c0_g1_i1	0	0	0	0	0	0	0	0	0	0	0	0	0	0	1.532	0	1.0165	1.7425	K00380	cysJ	NCBI; cellular organisms; Eukaryota; Viridiplantae; Chlorophyta; Ulvophyceae; TCBD clade; Bryopsidales; Ostreobineae; Ostreobiaceae; Ostreobium; Ostreobium quekettii;
TRINITY_DN738816_c0_g2_i1	0	0	0	0	0	0	0	0	0	0	0	5.146	0	0	1.075	0	0	0	K00380	cysJ	NCBI; cellular organisms; Eukaryota; Viridiplantae; Chlorophyta; Ulvophyceae; TCBD clade; Bryopsidales; Ostreobineae; Ostreobiaceae; Ostreobium; Ostreobium quekettii;
TRINITY_DN125120_c0_g1_i2	1.7115	3.134	1.8145	1.084	2.4225	0.8465	1.3305	0	0.936	0.1805	0	0.5895	0	0	0.9555	1.773	1.67	0.9385	K00381	cysI	NCBI; cellular organisms; Eukaryota; Sar; Alveolata; Dinophyceae; Suessiales; Symbiodiniaceae; Symbiodinium;
TRINITY_DN125120_c0_g2_i1	1.7775	1.2725	0	1.475	4.6735	1.5935	0.5285	0	0.91	0	0	1.3585	0	0	0.2085	3.1195	2.2705	0.9055	K00381	cysI	NCBI; cellular organisms; Eukaryota; Sar; Alveolata; Dinophyceae; Suessiales; Symbiodiniaceae; Symbiodinium;
TRINITY_DN125120_c0_g3_i1	0	2.2305	0	0	0.788	3.0905	2.371	0	0.652	1.4755	1.5695	0.7815	0	0	1.0615	3.467	1.7835	4.1825	K00381	cysI	NCBI; cellular organisms; Eukaryota; Sar; Alveolata; Dinophyceae; Suessiales; Symbiodiniaceae; Symbiodinium;
TRINITY_DN125120_c0_g1_i1	0.2725	0	0.4085	0	1.714	5.822	0	0	0.454	0	0	0	0	0	0.0595	0	0	0	K00381	cysI	NCBI; cellular organisms; Eukaryota; Sar; Alveolata; Dinophyceae; Suessiales;
TRINITY_DN833685_c0_g1_i1	0	0	0	0	0	0	0	5.7125	0	0	0	4.4295	0	0	0	0	0	0	K00387	SUOX	NCBI; cellular organisms; Eukaryota;
TRINITY_DN197857_c0_g1_i1	1.271	2.785	0	3.2885	2.9265	0	0	0	0	0	0	0	0	0	0	1.4475	0.8225	0	K00387	SUOX	NCBI; cellular organisms; Eukaryota; Sar; Alveolata; Dinophyceae; Suessiales; Symbiodiniaceae; Symbiodinium;
TRINITY_DN990621_c0_g1_i1	4.011	0	0	0	14.059	0	0	0	3.205	0	0	0	0	0	2.42	4.2075	0	0	K00387	SUOX	NCBI; cellular organisms; Eukaryota; Sar; Alveolata; Dinophyceae; Suessiales; Symbiodiniaceae; Symbiodinium;
TRINITY_DN884577_c0_g1_i1	1.172	1.2685	0	1.525	0	0	0	0	0	0	0	0	0	0	1.4675	2.6705	0.7585	0	K00387	SUOX	NCBI; cellular organisms; Eukaryota; Sar; Alveolata; Dinophyceae; Suessiales; Symbiodiniaceae; Symbiodinium;
TRINITY_DN575299_c0_g1_i1	2.082	1.9475	0	2.3245	0	3.0585	0	2.308	0	0	0	0	0	0	0	0	1.0185	0	K00387	SUOX	NCBI; cellular organisms; Eukaryota; Sar; Alveolata; Dinophyceae; Suessiales;
TRINITY_DN1013863_c0_g1_i1	0	0	0	0	0	0	0	0	0	0	0	0	18.28	32.9335	0	0	0	0	K00387	SUOX	NCBI; cellular organisms; Eukaryota; Sar; Stramenopiles; Ochrophyta; Bacillariophyta; Coscinodiscophyceae; Thalassiosirophycidae; Thalassiosirales; Thalassiosiraceae; Thalassiosira; Thalassiosira oceanica;
TRINITY_DN230433_c0_g2_i1	18.0915	0	8.7735	0	0	0	0	0	0	0	0	0	0	0	0	0	0	0	K00387	SUOX	NCBI; cellular organisms; Eukaryota; Sar; Alveolata; Dinophyceae; Suessiales; Symbiodiniaceae; Symbiodinium; unclassified Symbiodinium; Symbiodinium sp. CCMP2592;
TRINITY_DN799833_c0_g1_i1	0	0	0	0	0	0	0	0	0	16.064	5.4755	0	0	0	0	0	0	0	K00392	sir	NCBI; cellular organisms; Bacteria; Terrabacteria group; Cyanobacteria/Melainabacteria group; Cyanobacteria;
TRINITY_DN914479_c0_g1_i1	0	1.8695	0	0	0	0	0	2.239	0	3.649	2.043	0	0	0	0	0	0	0	K00392	sir	NCBI; cellular organisms; Bacteria; Terrabacteria group; Cyanobacteria/Melainabacteria group; Cyanobacteria;
TRINITY_DN339795_c0_g1_i1	0	0	0	0	0	0	0	0	0	0	6.8705	0	6.6515	0	0	0	0	0	K00392	sir	NCBI; cellular organisms; Eukaryota; Viridiplantae; Chlorophyta;
TRINITY_DN797727_c0_g1_i1	0	0	0	0	0	0	0	0	0	0.711	0	0	0	0	0.371	1.739	0.6915	0	K00392	sir	NCBI; cellular organisms; Eukaryota; Viridiplantae; Chlorophyta;
TRINITY_DN762050_c0_g1_i1	0	0	0	0	0	0	0	0	0	0	0	0	0	0	1.5125	0	4.9475	0	K00392	sir	NCBI; cellular organisms; Eukaryota; Viridiplantae; Chlorophyta;
TRINITY_DN188683_c0_g1_i1	0	0	0	0	0	0	0.373	0	0	0.3775	0	0	0.7025	0	0	0.1795	0.3985	0	K00392	sir	NCBI; cellular organisms; Eukaryota; Viridiplantae; Chlorophyta;
TRINITY_DN188683_c0_g1_i2	0	0	0	0	0	0	2.4715	0	0	0	0	0	4.572	0	0	0	2.278	0	K00392	sir	NCBI; cellular organisms; Eukaryota; Viridiplantae; Chlorophyta;
TRINITY_DN188683_c0_g1_i4	0	0	0	0	0	0.365	0.779	0	0	0	0	0	0.53	0	0	0	0.649	0	K00392	sir	NCBI; cellular organisms; Eukaryota; Viridiplantae; Chlorophyta;
TRINITY_DN652300_c0_g1_i1	0	0	0	0	0	0	2.4755	0	0	3.6055	0	0	0.2875	0.6015	0.671	1.829	4.7755	0	K00392	sir	NCBI; cellular organisms; Eukaryota; Viridiplantae; Chlorophyta;
TRINITY_DN834293_c0_g1_i1	0.733	0	0	0	0	0	1.006	0	5.0065	0	0.2565	7.2925	0.1985	0.1175	4.1725	0.247	0.539	4.026	K00392	sir	NCBI; cellular organisms; Eukaryota; Viridiplantae; Chlorophyta; Ulvophyceae; TCBD clade; Bryopsidales; Ostreobineae; Ostreobiaceae; Ostreobium; Ostreobium quekettii;
TRINITY_DN26472_c0_g1_i1	0	0	0	0	0	0	0	0	0	0	0	0	1.729	3.8875	1.2915	0	0	14.0635	K00394	aprA	NCBI; cellular organisms; Bacteria;
TRINITY_DN361928_c1_g1_i1	0	0	0	0	0	0	0	0	0	0	0	0	0	3.0515	0	0	0	3.4975	K00394	aprA	NCBI; cellular organisms; Bacteria;
TRINITY_DN586944_c0_g1_i1	0	0	0	0	0	0	0	0	0	0	0	0	0.3565	0	0	0	0	2.446	K00394	aprA	NCBI; cellular organisms; Bacteria;
TRINITY_DN152534_c0_g1_i1	0	0	0	0	0	0	0	0	0	0	0	0	0	5.721	0	0	0	2.458	K00394	aprA	NCBI; cellular organisms; Bacteria;
TRINITY_DN494533_c0_g1_i2	0	0	0	0	0	0	0	0	0	0	0	0	7.8955	0	0.49	0	0	0	K00394	aprA	NCBI; cellular organisms; Bacteria; Proteobacteria;
TRINITY_DN837663_c0_g1_i2	0	0	0	0	0	0	0	0	0	0	0	0	1.1035	0	0	0	0	6.769	K00394	aprA	NCBI; cellular organisms; Bacteria; Proteobacteria;
TRINITY_DN40285_c2_g1_i1	0	0	0	0	0	0	0	0	0	0	0	0	0.973	1.3205	0	0	0	7.521	K00394	aprA	NCBI; cellular organisms; Bacteria; Proteobacteria; delta/epsilon subdivisions; Deltaproteobacteria; Syntrophales; Syntrophaceae; Desulfomonile; Desulfomonile tiedjei;
TRINITY_DN598016_c0_g3_i4	0	0	0	0	0	0	0	0	0	0	0	0	0.855	0.2785	0	0	0	3.4485	K00394	aprA	NCBI; cellular organisms; Bacteria; Proteobacteria; delta/epsilon subdivisions; Deltaproteobacteria;
TRINITY_DN265737_c0_g2_i1	0	0	0	0	0	0	0	0	0	0	0	0	8.5345	2.611	3.103	0	0	0	K00394	aprA	NCBI; cellular organisms; Bacteria; FCB group; Bacteroidetes/Chlorobi group; Chlorobi; Chlorobia; Chlorobiales; Chlorobiaceae;
TRINITY_DN111517_c0_g1_i1	0	0	0	0	0	0	0	0	0	0	0	0	3.0845	2.0685	0	0	0	0	K00394	aprA	NCBI; cellular organisms; Bacteria; FCB group; Bacteroidetes/Chlorobi group; Chlorobi; Chlorobia; Chlorobiales; Chlorobiaceae;
TRINITY_DN111517_c0_g2_i1	0	0	0	0	0	0.209	0	0	0	0	0	1.503	0	0	0	0	0	6.8905	K00394	aprA	NCBI; cellular organisms; Bacteria; Proteobacteria; unclassified Proteobacteria; Proteobacteria bacterium;
TRINITY_DN90929_c0_g1_i1	0	0	0	0	0	0	0	0	0	0	0	0	1.173	3.1245	0	0	0	0	K00395	aprB	NCBI; cellular organisms; Bacteria;
TRINITY_DN882647_c0_g1_i1	0	0	0	0	0	0	0	0	0	0	0	5.379	0	0	0	0	0	1.567	K00395	aprB	NCBI; cellular organisms; Bacteria; Proteobacteria; Gammaproteobacteria;
TRINITY_DN274132_c0_g1_i1	0	0	0	0	0	0	0	0	0	0	0	0	0	4.6945	0	0	0	2.715	K00395	aprB	NCBI; cellular organisms; Bacteria; Proteobacteria; delta/epsilon subdivisions; Deltaproteobacteria;
TRINITY_DN744599_c0_g1_i1	0	0	0	0	0	0	0	0	0	0	0	0	7.023	27.6965	0	0	0	0	K00395	aprB	NCBI; cellular organisms;
TRINITY_DN850115_c0_g1_i1	0	0	0	0	0	0	0	2.054	0	5.4215	5.507	0	0	0	0	0	0	0	K00860	cysC	NCBI; cellular organisms; Bacteria; Terrabacteria group; Cyanobacteria/Melainabacteria group; Cyanobacteria; Oscillatoriophycideae; Oscillatoriales;
TRINITY_DN374800_c0_g2_i1	0	0	0	0	0	0	0	0	0	0	0	0	0	0	0.4455	0	2.8025	0	K00860	cysC	NCBI; cellular organisms; Eukaryota; Viridiplantae;
TRINITY_DN374800_c0_g2_i2	0	0	0	0	0	0	0	0	0	7.9555	0	0	0.9985	0	0	1.8175	0	0	K00860	cysC	NCBI; cellular organisms; Eukaryota; Viridiplantae;
TRINITY_DN776037_c0_g1_i1	0	0	0	0	0	0	0	12.9755	0	0	0	0	0	92.491	0	0	0	0	K00860	cysC	NCBI; cellular organisms; Bacteria; Proteobacteria; Alphaproteobacteria; unclassified Alphaproteobacteria;
TRINITY_DN934478_c0_g1_i1	0	0	4.06	0	0	0	0	0	0	0	0	0	0	0	0	0	0.8205	2.9715	K00860	cysC	NCBI; cellular organisms; Eukaryota; Sar; Alveolata; Dinophyceae; Suessiales;
TRINITY_DN137789_c0_g1_i1	0	0	0	0	0	0	0	1.383	1.625	0	0	0.642	0.1435	0	3.5525	0.314	0	2.833	K00860	cysC	NCBI; cellular organisms; Eukaryota; Viridiplantae; Chlorophyta; Ulvophyceae; TCBD clade; Bryopsidales; Ostreobineae; Ostreobiaceae; Ostreobium; Ostreobium quekettii;
TRINITY_DN420085_c0_g1_i1	0	0	0	0	0	0	12.4525	0	0	0	0	0	6.5815	0	0	0	0	0	K00860	cysC	NCBI; cellular organisms;
TRINITY_DN805666_c0_g1_i1	0	0	0	0	0	0	14.9815	16.643	0	0	0	0	0	0	0	0	0	0	K00860	cysC	NCBI; cellular organisms; Bacteria; FCB group; Bacteroidetes/Chlorobi group; Bacteroidetes; Cytophagia; Cytophagales;
TRINITY_DN214622_c0_g1_i1	0	0	0	0	0	0	0	0	0	0	0	0	0	0	0	12.1315	0	10.7495	K00957	cysD	NCBI; cellular organisms;
TRINITY_DN773773_c0_g1_i1	0	0	0	0	0	0	0	0	0	0	0	0	1.743	0	0.7935	0	0	0	K00957	cysD	NCBI; cellular organisms; Bacteria; Proteobacteria; Alphaproteobacteria; Rhodospirillales;
TRINITY_DN242378_c0_g4_i1	2.8915	0	1.032	1.137	0	0	1.0025	0	0	0	0	0.991	0	0	0	0.4935	0.441	0	K00958	sat/met3	NCBI; cellular organisms; Eukaryota; Sar; Alveolata; Dinophyceae; Suessiales; Symbiodiniaceae; Symbiodinium;
TRINITY_DN884929_c0_g1_i1	0	6.1385	0	0	24.355	0	0	0	0	0	0	0	0	0	0	0	0	0	K00958	sat/met3	NCBI; cellular organisms; Eukaryota; Sar; Alveolata; Dinophyceae; Suessiales; Symbiodiniaceae; Symbiodinium;
TRINITY_DN325164_c0_g1_i1	0	0	0	0	0	0	0	0	0.768	0	0	0	0	0	0.8185	0	0	1.103	K00958	sat/met3	NCBI; cellular organisms; Eukaryota; Viridiplantae; Chlorophyta;
TRINITY_DN242378_c0_g1_i5	0	0	0	0	0	0	1.224	0	0	5.941	0.427	0	2.0785	0.983	0.9695	5.0045	3.281	0	K00958	sat/met3	NCBI; cellular organisms; Eukaryota; Viridiplantae; Chlorophyta;
TRINITY_DN242378_c0_g2_i1	0	0	0	0	0	0	0	0	0	4.0105	2.1025	0	0.7235	0.5135	0.8485	4.174	1.17	0	K00958	sat/met3	NCBI; cellular organisms; Eukaryota; Viridiplantae; Chlorophyta;
TRINITY_DN242378_c1_g1_i1	0	0	0	0	0	0	0.767	0	0	10.58	0	0	1.9045	1.115	0.8015	3.4	4.3415	0	K00958	sat/met3	NCBI; cellular organisms; Eukaryota; Viridiplantae; Chlorophyta;
TRINITY_DN242378_c2_g1_i1	0	0	0	0	0	0	0.411	0	0	1.1695	0	0	3.3295	0	0	0.202	1.443	0	K00958	sat/met3	NCBI; cellular organisms; Eukaryota; Viridiplantae; Chlorophyta;
TRINITY_DN280523_c0_g1_i1	0	0	0	0	0	0	0	0	0	0	0	0	3.086	4.2835	0	0	0	0	K00958	sat/met3	NCBI; cellular organisms; Eukaryota; Viridiplantae; Chlorophyta;
TRINITY_DN280523_c0_g2_i1	0	0	0	0	0	0	0	0	0	0	0	0	1.607	8.0095	0	0	0	0	K00958	sat/met3	NCBI; cellular organisms; Eukaryota; Viridiplantae; Chlorophyta;
TRINITY_DN154522_c0_g2_i1	0	0	0	0	0	0	0	0	0	0	0	0	0.963	5.912	0	0	0	0	K00958	sat/met3	NCBI; cellular organisms; Eukaryota; Viridiplantae; Chlorophyta;
TRINITY_DN951144_c0_g1_i1	0	0	0	0	5.655	0	0	0	0	0	3.1685	0	0	0	0	0	4.9655	0	K00958	sat/met3	NCBI; cellular organisms; Eukaryota; Viridiplantae; Chlorophyta;
TRINITY_DN229170_c0_g1_i1	0	0	0	0	0	0	0	0	0	2.799	0	0	4.2835	0	0	0	0	0	K00958	sat/met3	NCBI; cellular organisms; Bacteria; Proteobacteria; delta/epsilon subdivisions; Deltaproteobacteria;
TRINITY_DN267581_c0_g1_i1	0	0	0	0	0	0	0	0	0	0	0	1.6535	0	0	0	0	0	2.5825	K00958	sat/met3	NCBI; cellular organisms; Bacteria; Proteobacteria; delta/epsilon subdivisions; Deltaproteobacteria;
TRINITY_DN827122_c0_g1_i1	0	0	0	0	0	0	0	0	0	0	0	0	3.006	16.1075	0	0	0	0	K00958	sat/met3	NCBI; cellular organisms; Bacteria; Proteobacteria; delta/epsilon subdivisions; Deltaproteobacteria;
TRINITY_DN995419_c0_g1_i1	0	0	0	0	0	0	0	3.506	0	0	0	2.8895	0	0	0	0	0	0	K00958	sat/met3	NCBI; cellular organisms; Eukaryota; Sar; Stramenopiles; Ochrophyta; Bacillariophyta; Coscinodiscophyceae;
TRINITY_DN242378_c0_g3_i1	2.4055	2.4855	0	2.9395	1.54	2.078	0	0.291	0	0	1.8165	0.7955	0	0.616	0.611	3.411	2.7125	1.0795	K00958	sat/met3	NCBI; cellular organisms; Eukaryota; Sar; Alveolata; Dinophyceae; Suessiales;
TRINITY_DN154522_c0_g1_i1	0	0	0	0	0	0	0	0	0.815	0	0	1.31	0	0	2.5205	0	0.7835	1.404	K00958	sat/met3	NCBI; cellular organisms; Eukaryota; Viridiplantae; Chlorophyta; Ulvophyceae; TCBD clade; Bryopsidales; Ostreobineae; Ostreobiaceae; Ostreobium; Ostreobium quekettii;
TRINITY_DN820215_c0_g1_i1	0	0	0	0	0	0	0	18.4745	0	14.9445	0	0	0	0	0	0	0	0	K00958	sat/met3	NCBI; cellular organisms; Eukaryota; Viridiplantae; Chlorophyta; Ulvophyceae; TCBD clade; Bryopsidales; Ostreobineae; Ostreobiaceae; Ostreobium; Ostreobium quekettii;
TRINITY_DN242378_c0_g1_i2	0	0	0	0	0	0	0	0	0	4	0	0	0.5375	0	0	0	0.404	0	K00958	sat/met3	NCBI; cellular organisms;
TRINITY_DN242378_c0_g1_i3	0	0	0	0	0	0	1.7565	0	0	0.833	0.921	0	5.6975	0	0	0.4265	3.0315	0	K00958	sat/met3	NCBI; cellular organisms;
TRINITY_DN409865_c0_g1_i1	0	0	0	0	0	0	0	0	0	0	0	0	4.3095	11.633	0	0	0	0	K00958	sat/met3	NCBI; cellular organisms;
TRINITY_DN599967_c0_g1_i1	0	0	0	0	0	0	0	0	0	0	0	0	2.2395	0.3225	0	0	0	0	K00958	sat/met3	NCBI; cellular organisms; Bacteria; FCB group; Bacteroidetes/Chlorobi group; Chlorobi; Chlorobia; Chlorobiales; Chlorobiaceae;
TRINITY_DN551713_c0_g1_i1	0	0	0	0	0	0	0	0	0	0	0	0	5.413	7.247	0	0	0	0	K01738	cysK	NCBI; cellular organisms; Bacteria;
TRINITY_DN970621_c0_g1_i1	0	0	0	0	0	0	0	0	0	10.0185	0	0	0	0	4.1025	0	0	0	K01738	cysK	NCBI; cellular organisms; Bacteria;
TRINITY_DN869936_c0_g1_i1	0	0	0	0	7.6865	0	0	0	0	0	0	0	0	0	0	0	4.988	0	K01738	cysK	NCBI; cellular organisms; Eukaryota; Sar; Alveolata; Dinophyceae;
TRINITY_DN92987_c0_g2_i1	0	0	0	0	0	0	0	0	0	0	0	0	0	1.335	0	0	3.723	0	K01738	cysK	NCBI; cellular organisms; Eukaryota; Viridiplantae; Chlorophyta;
TRINITY_DN305349_c0_g1_i1	0	0	0	0	0	0	0	0	0	0	0	1.894	0	0	1.108	0	0	0	K01738	cysK	NCBI; cellular organisms; Eukaryota; Viridiplantae; Chlorophyta;
TRINITY_DN305349_c0_g1_i2	0	0	0	0	0	0	0	0	0	0	4.3925	2.128	0	0	1.232	0	0	0	K01738	cysK	NCBI; cellular organisms; Eukaryota; Viridiplantae; Chlorophyta;
TRINITY_DN393238_c0_g1_i2	0	0	0	0	0	0	0.4585	0	0	1.397	0	0	1.874	0	0	0	1.774	0	K01738	cysK	NCBI; cellular organisms; Eukaryota; Viridiplantae; Chlorophyta;
TRINITY_DN360302_c0_g1_i1	0	0	0	0	0	0	0	0	0	0.6765	1.758	0	0	0	0	1.3015	1.037	0	K01738	cysK	NCBI; cellular organisms; Eukaryota; Opisthokonta; Fungi;
TRINITY_DN253181_c0_g2_i1	0	0	0	0	0	0	0	0	0	1.2295	5.2715	0	0	0	0	3.9495	1.4785	0	K01738	cysK	NCBI; cellular organisms; Eukaryota; Opisthokonta; Fungi; Dikarya; Ascomycota;
TRINITY_DN534300_c0_g1_i1	0	0	0	0	0	0	0	0	0	0	0	0	0	0	0.2545	0	0	14.4795	K01738	cysK	NCBI; cellular organisms; Bacteria; Proteobacteria; Alphaproteobacteria;
TRINITY_DN55158_c0_g1_i1	0	0	0	0	0	0	1.075	0	0	1.088	0.561	0	18.0865	0	0.282	0.7965	2.1445	0	K01738	cysK	NCBI; cellular organisms; Eukaryota; Viridiplantae;
TRINITY_DN92987_c0_g3_i1	0	0	0	0	0	0	1.69	0	0	0	0	0	1.53	0	0	0	0.9675	0	K01738	cysK	NCBI; cellular organisms; Eukaryota; Viridiplantae;
TRINITY_DN92987_c0_g3_i2	0	0	0	0	0	0	0	0	0	0	0	0	0.747	0	0	0.3365	0.061	0	K01738	cysK	NCBI; cellular organisms; Eukaryota; Viridiplantae;
TRINITY_DN92987_c0_g3_i3	0	0	0	0	0	0	0.349	0	0	0.711	0	0	2.278	0	0	0.3365	0.061	0	K01738	cysK	NCBI; cellular organisms; Eukaryota; Viridiplantae;
TRINITY_DN92987_c1_g1_i1	0	0	0	0	0	0	0	0	0	2.6375	0	0	0.6595	0	0	1.369	0	0	K01738	cysK	NCBI; cellular organisms; Eukaryota; Viridiplantae;
TRINITY_DN502906_c0_g1_i1	0	0	0	0	0	0	0	7.4215	0	6.505	0	0	0.532	0	0	0	1.2725	0	K01738	cysK	NCBI; cellular organisms; Eukaryota; Viridiplantae;
TRINITY_DN143314_c0_g1_i1	0	0	0	0	0	0	0	0	0	0	0	0	4.286	1.159	0	0	0	0	K01738	cysK	NCBI; cellular organisms; Eukaryota; Viridiplantae;
TRINITY_DN143314_c0_g2_i1	0	0	0	0	0	0	0	0	0	0	0	0	0.7185	8.67	0	0	0	0	K01738	cysK	NCBI; cellular organisms; Eukaryota; Viridiplantae;
TRINITY_DN805476_c0_g1_i2	0	0	0	0	0	0	0	0.544	0	0.477	2.038	0	0.447	1.203	0	1.874	2.745	0	K01738	cysK	NCBI; cellular organisms; Eukaryota; Viridiplantae;
TRINITY_DN253181_c0_g1_i1	0	0	0	0	0	0	0	0	0	9.8475	6.535	0	0	0	0	0.853	1.7235	0	K01738	cysK	NCBI; cellular organisms; Eukaryota; Opisthokonta;
TRINITY_DN253181_c0_g1_i2	0	0	0	0	0	0	0	0	0	0	1.5895	0	0	0	0	0	0.81	0	K01738	cysK	NCBI; cellular organisms; Eukaryota; Opisthokonta;
TRINITY_DN579333_c0_g1_i1	0	0	0	0	0	0	0	0	0	7.2895	0	0	0.947	0	0	0	4.5635	0	K01738	cysK	NCBI; cellular organisms; Eukaryota; Viridiplantae; Streptophyta; Streptophytina; Embryophyta; Tracheophyta; Euphyllophyta; Spermatophyta; Magnoliopsida; Mesangiospermae; Liliopsida; Petrosaviidae; commelinids; Poales;
TRINITY_DN955599_c0_g1_i1	7.216	2.4015	0	0	0	0	2.613	0	0	0	0	0	0	0	0	0	0	0	K01738	cysK	NCBI; cellular organisms; Eukaryota; Sar; Alveolata; Dinophyceae; Suessiales;
TRINITY_DN842232_c0_g1_i1	2.7325	0.5035	1.7795	3.534	0	0.518	0	0	2.2295	0	1.097	0.534	0	0.2495	0.402	1.537	2.8735	1.174	K01738	cysK	NCBI; cellular organisms; Eukaryota; Sar; Alveolata; Dinophyceae; Suessiales;
TRINITY_DN305349_c0_g2_i1	0	0	0	0	0	0	0	0	4.001	0	0	9.2875	0	0	0	0	0	0	K01738	cysK	NCBI; cellular organisms; Eukaryota; Viridiplantae; Chlorophyta; Ulvophyceae; TCBD clade; Bryopsidales; Ostreobineae; Ostreobiaceae; Ostreobium; Ostreobium quekettii;
TRINITY_DN230069_c0_g1_i2	0	0	0	0	0	0	0	0	3.0565	0	0	2.9345	0	0	4.8475	0.404	0.698	5.024	K01738	cysK	NCBI; cellular organisms; Eukaryota; Viridiplantae; Chlorophyta; Ulvophyceae; TCBD clade; Bryopsidales; Ostreobineae; Ostreobiaceae; Ostreobium; Ostreobium quekettii;
TRINITY_DN861761_c0_g1_i1	0	0	0	0	0	0	0	0	3.457	0	2.1935	0	0	0	1.198	0	0	2.2565	K01738	cysK	NCBI; cellular organisms; Eukaryota; Viridiplantae; Chlorophyta; Ulvophyceae; TCBD clade; Bryopsidales; Ostreobineae; Ostreobiaceae; Ostreobium; Ostreobium quekettii;
TRINITY_DN345605_c0_g2_i1	0	0	0	0	0	0	0	0	0.916	0	0	0	0	0	4.996	0	0	0	K01738	cysK	NCBI; cellular organisms; Eukaryota; Opisthokonta; Fungi; Dikarya; Ascomycota; saccharomyceta; Pezizomycotina; leotiomyceta;
TRINITY_DN752795_c0_g1_i1	0	0	0	0	0	0	0	0	0	0	0	0	0	0	2.613	0	0	3.95	K12339	cysM	NCBI; cellular organisms; Eukaryota; Viridiplantae; Chlorophyta; Ulvophyceae; TCBD clade; Bryopsidales; Ostreobineae; Ostreobiaceae; Ostreobium; Ostreobium quekettii;
