# Supplementary material for: RNA-seq sheds light on “who is doing what” in the coral Porites lutea
Source: Microbiome. 2026 May 2;14:169. doi: 10.1186/s40168-026-02414-9 (PMC13289395; doi:10.1186/s40168-026-02414-9)
Supplement: Supplementary file 10 — Supplementary Material 9. [file 40168_2026_2414_MOESM9_ESM.xlsx]

## Sheet: README
This sheet provides tracking of reads left after each step
Col1	Sample
Col2	Raw paired-end Reads
Col3	Reads left after QC and Trimming ( paired end reads)
Col4	Total rRNA reads identified
Col5	Total non-rRNA reads identified
Col6	Toal Porites lutea (host) reads
Col7	Total non-host reads
Col8	%rRNA reads
Col9	% non-rRNA reads
Col10	% reads used in co-transcriptome assembly

## Sheet: Read Tracking
Sample	Raw paired-end Reads	After QC and Trimming paired end reads	rRNA reads	non-rRNA reads	Porites lutea reads	non-host reads	%rRNA reads	% non-rRNA reads	% reads used in co-transcriptome assembly
JH1TA	23132652	18014008	15488554	2525454	1804341	721113	85.9806	14.0194	4.00307
JH1TB	25175435	19315209	17265338	2049871	1407001	642870	89.3873	10.6127	3.32831
JH3TA	23561464	15953656	13715932	2237724	1595697	642027	85.9736	14.0264	4.02433
JH3TB	25060302	19725888	17928542	1797346	1169288	628058	90.8884	9.11161	3.18393
JH4TA	24056397	16248774	14008288	2240486	1462376	778110	86.2114	13.7886	4.78873
JH4TB	20409823	14549713	12960694	1589019	1031634	557385	89.0787	10.9213	3.8309
JH5TA	23755054	14859878	12842141	2017737	1406252	611485	86.4216	13.5784	4.11501
JH5TB	22642723	16282565	14064278	2218287	1447391	770896	86.3763	13.6237	4.73449
JH6TA	21230141	16826321	14362431	2463890	1624350	839540	85.3569	14.6431	4.98944
JH6TB	22165910	15435429	12740331	2695098	1740547	954551	82.5395	17.4605	6.18416
JH7TA	22819722	11536058	8226600	3309458	2200784	1108674	71.3121	28.6879	9.61051
JH7TB	20021941	15365713	13350773	2014940	1379407	635533	86.8868	13.1132	4.13605
JHO1A	23885346	13873260	10945543	2927717	2185382	742335	78.8967	21.1033	5.35083
JHO1B	25993569	15465537	10829785	4635752	3461995	1173757	70.0253	29.9747	7.5895
JHO3A	20238919	13553795	10829785	3057607	2234415	823192	79.9022	22.559	6.07352
JHO3B	21641802	14478644	11643733	2834911	2029315	805596	80.4201	19.5799	5.56403
JHO4A	27528348	16979280	14089319	2889961	1900412	989549	82.9795	17.0205	5.82798
JHO4B	30549471	18872458	16032388	2840070	1847524	992546	84.9512	15.0488	5.25923
JHO5A	23423251	14319424	11881346	2438078	1539162	898916	82.9736	17.0264	6.2776
JHO5B	22418370	13997361	11754371	2242990	1324404	918586	83.9756	16.0244	6.56257
JHO6A	25101624	15250979	11972872	3278107	1515689	1762418	78.5056	21.4944	11.5561
JHO6B	25615862	14209603	11411871	2797732	1287799	1509933	80.311	19.689	10.6261
JHO7A	23735463	14676357	13077628	1598729	903330	695399	89.1068	10.8932	4.73823
JHO7B	26522215	17383126	15616452	1766674	943506	823168	89.8368	10.1632	4.73544
JHS1A	28637075	23836078	21157932	2678146	24465	2653681	88.7643	11.2357	11.133
JHS1B	24354701	19849543	17352869	2496674	6031	2490643	87.422	12.578	12.5476
JHS3A	3215995	1043889	30490	1013399	32516	980883	2.92081	97.0792	93.9643
JHS3B	27675310	22677602	19824998	2852604	54083	2798521	87.4211	12.5789	12.3405
JH4SA	28372729	25539709	20524744	5014965	324858	4690107	80.364	19.636	18.364
JH4SB	27938313	25282377	19996403	5285974	335041	4950933	79.0923	20.9077	19.5825
JH5SA	27497448	24932801	21911370	3021431	409606	2611825	87.8817	12.1183	10.4755
JH5SB	6714762	5628559	56804	5571755	1829598	3742157	1.00921	98.9908	66.4852
JH6SA	26474252	24198359	20811462	3386897	410378	2976519	86.0036	13.9964	12.3005
JH6SB	28622147	26506025	22686975	3819050	392690	3426360	85.5918	14.4082	12.9267
JH7SA	29896091	27519558	24970344	2549214	72324	2476890	90.7367	9.26328	9.00047
JH7SB	27058091	24793103	22801193	1991910	308159	1683751	91.9659	8.03413	6.79121
